# Supplementary material for: Bis(4-chloro­pyridine){2,2′-[ethane-1,2-diylbis(nitrilo­methyl­idyne)]diphenolato}cobalt(III) perchlorate methanol monosolvate
Source: Acta Crystallogr Sect E Struct Rep Online. 2010 Nov 24;66(Pt 12):m1633. doi: 10.1107/S1600536810047793 (PMC3011786; doi:10.1107/S1600536810047793)
Supplement: Supplementary file 1 [file e-66-m1633-sup1.cif]

##############################################################################
###                                                                        ###
###        Electronic paper (Acta Crystallographica Section E)             ###
###                                                                        ###
##############################################################################
#                                                                            #
# This CIF contains the data in a paper accepted for publication in Acta     #
# Crystallographica Section E. It conforms to the requirements of Notes      #
# for Authors for Section E, and has been peer reviewed under the auspices   #
# of the IUCr Commission on Journals.                                        #
#                                                                            #
# Full details of the Crystallographic Information File format               #
# are given in the paper "The Crystallographic Information File (CIF):       #
# a New Standard Archive File for Crystallography" by S. R. Hall, F. H.      #
# Allen and I. D. Brown [Acta Cryst. (1991), A47, 655-685].                  #
#                                                                            #
# The current version of the core CIF dictionary is obtainable from          #
# ftp://ftp.iucr.org/pub/cif_core.dic. The current version number is 2.4.    #
#                                                                            #
# Software is freely available for graphical display of the structure(s) in  #
# this CIF.  For information consult the CIF home page http://www.iucr.org/  #
# cif/home.html                                                              #
#                                                                            #
# This file may be used for bona fide research purposes within the           #
# scientific community so long as proper attribution is given to the journal # 
# article from which it was obtained.                                        #
#                                                                            #
##############################################################################
                                             
data_I
_audit_creation_method     SHELXL-97
_chemical_name_systematic
;
Bis(4-chloropyridine){2,2'-[ethane-1,2-
diylbis(nitrilomethylidyne)]diphenolato}cobalt(III)
perchlorate methanol monosolvate
;
_chemical_name_common     ?
_chemical_formula_moiety     'C26 H22 Cl2 Co N4 O2 +, Cl O4 -, C H4 O'
_chemical_formula_sum     'C27 H26 Cl3 Co N4 O7'
_chemical_formula_iupac     '[Co (C16 H14 N2 O2) (C5 H4 Cl N)2] Cl O4, C H4 O'
_chemical_formula_weight     683.80
_chemical_melting_point     ?
_symmetry_cell_setting     triclinic
_symmetry_space_group_name_H-M     'P -1'
_symmetry_space_group_name_Hall     '-P 1'
loop_
    _symmetry_equiv_pos_as_xyz
    'x, y, z'
    '-x, -y, -z'
_cell_length_a     9.0244(12)
_cell_length_b     11.2625(16)
_cell_length_c     15.052(2)
_cell_angle_alpha     92.757(2)
_cell_angle_beta     103.843(2)
_cell_angle_gamma     95.396(2)
_cell_volume     1474.9(3)
_cell_formula_units_Z     2
_cell_measurement_reflns_used     1564
_cell_measurement_theta_min     2.678
_cell_measurement_theta_max     27.861
_cell_measurement_temperature     293(2)
_exptl_crystal_description     block
_exptl_crystal_colour     red-brown
_exptl_crystal_size_max     0.31
_exptl_crystal_size_mid     0.29
_exptl_crystal_size_min     0.25
_exptl_crystal_density_diffrn     1.540
_exptl_crystal_density_meas     ?
_exptl_crystal_density_method     'not measured'
_exptl_crystal_F_000     700
_exptl_absorpt_coefficient_mu     0.905
_exptl_absorpt_correction_type     multi-scan
_exptl_absorpt_process_details     '(SADABS; Sheldrick, 2008<i>a</i>)'
_exptl_absorpt_correction_T_min     0.7666
_exptl_absorpt_correction_T_max     0.8053
_exptl_special_details
;
;
_diffrn_ambient_temperature     293(2)
_diffrn_radiation_type     MoK\a
_diffrn_radiation_wavelength     0.71073
_diffrn_radiation_source     'fine-focus sealed tube'
_diffrn_radiation_monochromator     graphite
_diffrn_measurement_device_type     'Bruker APEXII CCD area-detector'
_diffrn_measurement_method     '\f and \w'
_diffrn_detector_area_resol_mean     ?
_diffrn_reflns_number     7378
_diffrn_reflns_av_R_equivalents     0.0161
_diffrn_reflns_av_sigmaI/netI     0.0333
_diffrn_reflns_theta_min     1.40
_diffrn_reflns_theta_max     25.01
_diffrn_reflns_theta_full     25.01
_diffrn_measured_fraction_theta_max     0.989
_diffrn_measured_fraction_theta_full     0.989
_diffrn_reflns_limit_h_min     -10
_diffrn_reflns_limit_h_max     10
_diffrn_reflns_limit_k_min     -12
_diffrn_reflns_limit_k_max     13
_diffrn_reflns_limit_l_min     -12
_diffrn_reflns_limit_l_max     17
_diffrn_standards_number     ?
_diffrn_standards_interval_count     ?
_diffrn_standards_interval_time     ?
_diffrn_standards_decay_%     ?
_refine_special_details
;
Refinement of <i>F</i>^2^ against ALL reflections. The weighted <i>R</i>-factor
<i>wR</i> and goodness of fit <i>S</i> are based on <i>F</i>^2^, conventional
<i>R</i>-factors <i>R</i> are based on <i>F</i>, with <i>F</i> set to zero for
negative <i>F</i>^2^. The threshold expression of <i>F</i>^2^ >
\s(<i>F</i>^2^) is used only for calculating <i>R</i>-factors(gt) <i>etc</i>.
and is not relevant to the choice of reflections for refinement.
<i>R</i>-factors based on <i>F</i>^2^ are statistically about twice as large
as those based on <i>F</i>, and <i>R</i>- factors based on ALL data will be
even larger.
;
_reflns_number_total     5144
_reflns_number_gt     4213
_reflns_threshold_expression     I>2sigma(I)
_refine_ls_structure_factor_coef     Fsqd
_refine_ls_matrix_type     full
_refine_ls_R_factor_all     0.0643
_refine_ls_R_factor_gt     0.0523
_refine_ls_wR_factor_gt     0.1484
_refine_ls_wR_factor_ref     0.1599
_refine_ls_goodness_of_fit_ref     1.050
_refine_ls_restrained_S_all     1.050
_refine_ls_number_reflns     5144
_refine_ls_number_parameters     380
_refine_ls_number_restraints     0
_refine_ls_hydrogen_treatment     constr
_refine_ls_weighting_scheme     calc
_refine_ls_weighting_details
         'calc w=1/[\s^2^(Fo^2^)+(0.0871P)^2^+1.6441P] where P=(Fo^2^+2Fc^2^)/3'
_atom_sites_solution_hydrogens     geom
_atom_sites_solution_primary     direct
_atom_sites_solution_secondary     difmap
_refine_ls_shift/su_max     0.000
_refine_ls_shift/su_mean     0.000
_refine_diff_density_max     1.207
_refine_diff_density_min     -0.494
_refine_ls_extinction_method     none
_refine_ls_extinction_coef     ?
loop_
    _atom_type_symbol
    _atom_type_description
    _atom_type_scat_dispersion_real
    _atom_type_scat_dispersion_imag
    _atom_type_scat_source
    'C' 'C' 0.0033 0.0016
                         'International Tables Vol C Tables 4.2.6.8 and 6.1.1.4'
    'H' 'H' 0.0000 0.0000
                         'International Tables Vol C Tables 4.2.6.8 and 6.1.1.4'
    'N' 'N' 0.0061 0.0033
                         'International Tables Vol C Tables 4.2.6.8 and 6.1.1.4'
    'O' 'O' 0.0106 0.0060
                         'International Tables Vol C Tables 4.2.6.8 and 6.1.1.4'
    'Cl' 'Cl' 0.1484 0.1585
                         'International Tables Vol C Tables 4.2.6.8 and 6.1.1.4'
    'Co' 'Co' 0.3494 0.9721
                         'International Tables Vol C Tables 4.2.6.8 and 6.1.1.4'
_computing_data_collection     'APEX2 (Bruker, 2004)'
_computing_cell_refinement     'SAINT-Plus (Bruker, 2001)'
_computing_data_reduction     'SAINT-Plus (Bruker, 2001)'
_computing_structure_solution     'SHELXS97 (Sheldrick, 2008<i>b</i>)'
_computing_structure_refinement     'SHELXL97 (Sheldrick, 2008<i>b</i>)'
_computing_molecular_graphics     'SHELXTL (Sheldrick, 2008<i>b</i>)'
_computing_publication_material     'SHELXTL (Sheldrick, 2008<i>b</i>)'
loop_
    _atom_site_type_symbol
    _atom_site_label
    _atom_site_fract_x
    _atom_site_fract_y
    _atom_site_fract_z
    _atom_site_U_iso_or_equiv
    _atom_site_adp_type
    _atom_site_calc_flag
    _atom_site_refinement_flags
    _atom_site_occupancy
    _atom_site_disorder_assembly
    _atom_site_disorder_group
    Co Co1 0.86908(5) 0.11688(4) 0.27546(3) 0.03389(18) Uani d . 1 . .
    Cl Cl1 0.7528(2) -0.42638(12) 0.38879(11) 0.0922(5) Uani d . 1 . .
    Cl Cl2 1.12614(17) 0.66668(11) 0.25101(11) 0.0786(4) Uani d . 1 . .
    Cl Cl3 0.18397(16) 0.27636(12) 0.02468(9) 0.0665(3) Uani d . 1 . .
    O O1 1.0710(3) 0.1026(2) 0.34504(16) 0.0395(6) Uani d . 1 . .
    O O2 0.8300(3) 0.1686(2) 0.38825(16) 0.0390(6) Uani d . 1 . .
    O O3 0.0318(7) 0.2275(8) -0.0063(5) 0.186(3) Uani d . 1 . .
    O O4 0.2366(8) 0.3413(8) -0.0360(5) 0.178(3) Uani d . 1 . .
    O O5 0.2650(11) 0.1777(7) 0.0309(7) 0.222(4) Uani d . 1 . .
    O O6 0.2264(10) 0.3178(9) 0.1133(4) 0.205(4) Uani d . 1 . .
    O O7 0.5606(10) 0.2638(9) 0.9505(7) 0.221(5) Uani d . 1 . .
    H H7 0.5417 0.2768 1.0005 0.332 Uiso d R 1 . .
    N N1 0.9058(4) 0.0653(3) 0.1619(2) 0.0401(7) Uani d . 1 . .
    N N2 0.6671(3) 0.1307(3) 0.2060(2) 0.0374(7) Uani d . 1 . .
    N N3 0.8215(3) -0.0521(3) 0.3026(2) 0.0384(7) Uani d . 1 . .
    N N4 0.9340(3) 0.2864(3) 0.2621(2) 0.0390(7) Uani d . 1 . .
    C C1 1.1544(4) -0.0002(3) 0.2244(3) 0.0397(8) Uani d . 1 . .
    C C2 1.1695(4) 0.0401(3) 0.3167(2) 0.0357(8) Uani d . 1 . .
    C C3 1.2979(4) 0.0125(4) 0.3825(3) 0.0471(9) Uani d . 1 . .
    H H3 1.3099 0.0375 0.4438 0.056 Uiso calc R 1 . .
    C C4 1.4067(5) -0.0514(4) 0.3574(3) 0.0563(11) Uani d . 1 . .
    H H4 1.4909 -0.0687 0.4022 0.068 Uiso calc R 1 . .
    C C5 1.3924(5) -0.0902(4) 0.2664(3) 0.0554(11) Uani d . 1 . .
    H H5 1.4667 -0.1327 0.2502 0.066 Uiso calc R 1 . .
    C C6 1.2690(5) -0.0655(4) 0.2015(3) 0.0511(10) Uani d . 1 . .
    H H6 1.2590 -0.0918 0.1407 0.061 Uiso calc R 1 . .
    C C7 1.0261(5) 0.0194(4) 0.1520(3) 0.0448(9) Uani d . 1 . .
    H H7A 1.0303 -0.0031 0.0924 0.054 Uiso calc R 1 . .
    C C8 0.5817(4) 0.2362(3) 0.3251(3) 0.0392(8) Uani d . 1 . .
    C C9 0.7113(4) 0.2225(3) 0.3977(2) 0.0358(8) Uani d . 1 . .
    C C10 0.7089(5) 0.2673(4) 0.4864(3) 0.0456(9) Uani d . 1 . .
    H H10 0.7915 0.2589 0.5354 0.055 Uiso calc R 1 . .
    C C11 0.5884(5) 0.3226(4) 0.5022(3) 0.0516(10) Uani d . 1 . .
    H H11 0.5900 0.3504 0.5616 0.062 Uiso calc R 1 . .
    C C12 0.4637(5) 0.3381(4) 0.4310(3) 0.0577(11) Uani d . 1 . .
    H H12 0.3831 0.3773 0.4423 0.069 Uiso calc R 1 . .
    C C13 0.4607(5) 0.2947(4) 0.3435(3) 0.0509(10) Uani d . 1 . .
    H H13 0.3768 0.3043 0.2957 0.061 Uiso calc R 1 . .
    C C14 0.5654(4) 0.1835(3) 0.2337(3) 0.0413(9) Uani d . 1 . .
    H H14 0.4729 0.1884 0.1912 0.050 Uiso calc R 1 . .
    C C15 0.7786(5) 0.0764(4) 0.0805(3) 0.0520(11) Uani d . 1 . .
    H H15A 0.7719 0.0110 0.0348 0.062 Uiso calc R 1 . .
    H H15B 0.7967 0.1511 0.0533 0.062 Uiso calc R 1 . .
    C C16 0.6310(5) 0.0731(4) 0.1120(3) 0.0495(10) Uani d . 1 . .
    H H16A 0.5571 0.1153 0.0711 0.059 Uiso calc R 1 . .
    H H16B 0.5870 -0.0090 0.1114 0.059 Uiso calc R 1 . .
    C C17 0.7805(5) -0.1467(4) 0.2413(3) 0.0454(9) Uani d . 1 . .
    H H17 0.7667 -0.1333 0.1795 0.055 Uiso calc R 1 . .
    C C18 0.7576(5) -0.2624(4) 0.2642(3) 0.0541(11) Uani d . 1 . .
    H H18 0.7278 -0.3253 0.2192 0.065 Uiso calc R 1 . .
    C C19 0.7798(5) -0.2828(4) 0.3555(3) 0.0534(11) Uani d . 1 . .
    C C20 0.8241(6) -0.1875(4) 0.4200(3) 0.0570(11) Uani d . 1 . .
    H H20 0.8399 -0.1992 0.4822 0.068 Uiso calc R 1 . .
    C C21 0.8445(5) -0.0751(4) 0.3914(3) 0.0470(9) Uani d . 1 . .
    H H21 0.8760 -0.0113 0.4356 0.056 Uiso calc R 1 . .
    C C22 0.8877(5) 0.3475(4) 0.1886(3) 0.0533(11) Uani d . 1 . .
    H H22 0.8144 0.3090 0.1388 0.064 Uiso calc R 1 . .
    C C23 0.9419(6) 0.4633(4) 0.1823(3) 0.0620(12) Uani d . 1 . .
    H H23 0.9067 0.5022 0.1294 0.074 Uiso calc R 1 . .
    C C24 1.0492(5) 0.5210(4) 0.2553(3) 0.0522(10) Uani d . 1 . .
    C C25 1.0946(5) 0.4621(4) 0.3331(3) 0.0609(12) Uani d . 1 . .
    H H25 1.1642 0.5003 0.3846 0.073 Uiso calc R 1 . .
    C C26 1.0355(5) 0.3463(4) 0.3333(3) 0.0548(11) Uani d . 1 . .
    H H26 1.0676 0.3066 0.3862 0.066 Uiso calc R 1 . .
    C C27 0.6289(12) 0.3621(9) 0.9273(7) 0.150(4) Uani d . 1 . .
    H H27A 0.6190 0.4289 0.9666 0.225 Uiso calc R 1 . .
    H H27B 0.5819 0.3752 0.8647 0.225 Uiso calc R 1 . .
    H H27C 0.7357 0.3537 0.9335 0.225 Uiso calc R 1 . .
loop_
    _atom_site_aniso_label
    _atom_site_aniso_U_11
    _atom_site_aniso_U_22
    _atom_site_aniso_U_33
    _atom_site_aniso_U_12
    _atom_site_aniso_U_13
    _atom_site_aniso_U_23
    Co1 0.0333(3) 0.0412(3) 0.0266(3) 0.0087(2) 0.00415(19) 0.0042(2)
    Cl1 0.1540(16) 0.0488(7) 0.0981(11) 0.0199(8) 0.0718(11) 0.0204(7)
    Cl2 0.0851(9) 0.0531(7) 0.0944(10) -0.0081(6) 0.0192(8) 0.0193(7)
    Cl3 0.0745(8) 0.0669(8) 0.0580(7) 0.0084(6) 0.0148(6) 0.0113(6)
    O1 0.0356(13) 0.0489(15) 0.0327(13) 0.0113(11) 0.0038(10) 0.0019(11)
    O2 0.0367(13) 0.0500(15) 0.0303(13) 0.0143(11) 0.0048(10) 0.0017(11)
    O3 0.092(4) 0.272(9) 0.165(6) -0.034(5) -0.003(4) 0.019(6)
    O4 0.154(6) 0.236(8) 0.141(5) -0.011(5) 0.026(4) 0.103(5)
    O5 0.214(8) 0.129(6) 0.277(10) 0.069(6) -0.044(7) -0.029(6)
    O6 0.208(8) 0.300(11) 0.093(4) 0.056(7) 0.013(5) -0.048(5)
    O7 0.202(8) 0.219(9) 0.301(12) 0.090(7) 0.123(8) 0.146(9)
    N1 0.0430(17) 0.0515(19) 0.0262(15) 0.0089(15) 0.0073(13) 0.0070(13)
    N2 0.0361(16) 0.0439(17) 0.0302(15) 0.0077(13) 0.0028(12) 0.0022(13)
    N3 0.0360(16) 0.0485(18) 0.0307(16) 0.0098(14) 0.0061(13) 0.0040(14)
    N4 0.0352(16) 0.0464(18) 0.0351(16) 0.0082(13) 0.0062(13) 0.0068(14)
    C1 0.041(2) 0.042(2) 0.041(2) 0.0057(16) 0.0176(17) 0.0097(16)
    C2 0.0358(19) 0.0339(18) 0.0392(19) 0.0043(15) 0.0116(15) 0.0068(15)
    C3 0.039(2) 0.056(2) 0.047(2) 0.0102(18) 0.0079(17) 0.0071(19)
    C4 0.036(2) 0.066(3) 0.068(3) 0.017(2) 0.009(2) 0.013(2)
    C5 0.041(2) 0.055(3) 0.079(3) 0.0165(19) 0.027(2) 0.014(2)
    C6 0.054(2) 0.054(2) 0.054(2) 0.011(2) 0.028(2) 0.009(2)
    C7 0.053(2) 0.053(2) 0.0327(19) 0.0087(19) 0.0177(17) 0.0069(17)
    C8 0.0362(19) 0.038(2) 0.044(2) 0.0060(15) 0.0088(16) 0.0048(16)
    C9 0.0383(19) 0.0320(18) 0.0374(19) 0.0025(15) 0.0101(15) 0.0024(15)
    C10 0.048(2) 0.048(2) 0.041(2) 0.0070(18) 0.0107(18) -0.0025(17)
    C11 0.055(2) 0.053(2) 0.050(2) 0.006(2) 0.020(2) -0.0059(19)
    C12 0.048(2) 0.060(3) 0.071(3) 0.016(2) 0.023(2) -0.005(2)
    C13 0.041(2) 0.053(2) 0.057(3) 0.0109(19) 0.0073(19) 0.001(2)
    C14 0.0317(18) 0.046(2) 0.042(2) 0.0060(16) 0.0003(16) 0.0062(17)
    C15 0.055(2) 0.073(3) 0.0266(19) 0.019(2) 0.0024(17) 0.0043(19)
    C16 0.048(2) 0.062(3) 0.033(2) 0.0135(19) -0.0048(17) -0.0018(18)
    C17 0.050(2) 0.049(2) 0.038(2) 0.0106(18) 0.0089(17) 0.0044(18)
    C18 0.064(3) 0.047(2) 0.054(3) 0.009(2) 0.018(2) -0.002(2)
    C19 0.065(3) 0.041(2) 0.066(3) 0.016(2) 0.032(2) 0.012(2)
    C20 0.077(3) 0.057(3) 0.043(2) 0.018(2) 0.021(2) 0.014(2)
    C21 0.057(2) 0.048(2) 0.036(2) 0.0127(19) 0.0097(18) 0.0051(17)
    C22 0.064(3) 0.052(2) 0.040(2) 0.003(2) 0.0029(19) 0.0099(19)
    C23 0.079(3) 0.061(3) 0.046(3) 0.008(2) 0.012(2) 0.019(2)
    C24 0.045(2) 0.048(2) 0.066(3) 0.0067(19) 0.017(2) 0.013(2)
    C25 0.053(3) 0.050(3) 0.067(3) -0.001(2) -0.009(2) 0.007(2)
    C26 0.053(2) 0.053(3) 0.048(2) 0.006(2) -0.008(2) 0.011(2)
    C27 0.172(10) 0.128(7) 0.158(9) -0.036(7) 0.078(8) -0.001(7)
_geom_special_details
;
All e.s.d.'s (except the e.s.d. in the dihedral angle between two l.s. planes)
are estimated using the full covariance matrix. The cell e.s.d.'s are taken
into account individually in the estimation of e.s.d.'s in distances, angles
and torsion angles; correlations between e.s.d.'s in cell parameters are only
used when they are defined by crystal symmetry. An approximate (isotropic)
treatment of cell e.s.d.'s is used for estimating e.s.d.'s involving l.s.
planes.
;
loop_
    _geom_bond_atom_site_label_1
    _geom_bond_atom_site_label_2
    _geom_bond_site_symmetry_2
    _geom_bond_distance
    _geom_bond_publ_flag
    Co1 O2 . 1.891(2) ?
    Co1 N1 . 1.892(3) ?
    Co1 N2 . 1.897(3) ?
    Co1 O1 . 1.898(2) ?
    Co1 N4 . 1.977(3) ?
    Co1 N3 . 1.995(3) ?
    Cl1 C19 . 1.728(4) ?
    Cl2 C24 . 1.730(4) ?
    Cl3 O4 . 1.342(6) ?
    Cl3 O6 . 1.344(6) ?
    Cl3 O5 . 1.382(7) ?
    Cl3 O3 . 1.391(6) ?
    O1 C2 . 1.318(4) ?
    O2 C9 . 1.312(4) ?
    O7 C27 . 1.319(10) ?
    O7 H7 . 0.8200 ?
    N1 C7 . 1.282(5) ?
    N1 C15 . 1.485(5) ?
    N2 C14 . 1.278(5) ?
    N2 C16 . 1.477(5) ?
    N3 C17 . 1.339(5) ?
    N3 C21 . 1.344(5) ?
    N4 C22 . 1.334(5) ?
    N4 C26 . 1.337(5) ?
    C1 C2 . 1.412(5) ?
    C1 C6 . 1.420(5) ?
    C1 C7 . 1.430(5) ?
    C2 C3 . 1.403(5) ?
    C3 C4 . 1.381(6) ?
    C3 H3 . 0.9300 ?
    C4 C5 . 1.390(7) ?
    C4 H4 . 0.9300 ?
    C5 C6 . 1.355(6) ?
    C5 H5 . 0.9300 ?
    C6 H6 . 0.9300 ?
    C7 H7A . 0.9300 ?
    C8 C13 . 1.402(5) ?
    C8 C9 . 1.423(5) ?
    C8 C14 . 1.440(5) ?
    C9 C10 . 1.410(5) ?
    C10 C11 . 1.365(6) ?
    C10 H10 . 0.9300 ?
    C11 C12 . 1.387(6) ?
    C11 H11 . 0.9300 ?
    C12 C13 . 1.376(6) ?
    C12 H12 . 0.9300 ?
    C13 H13 . 0.9300 ?
    C14 H14 . 0.9300 ?
    C15 C16 . 1.515(6) ?
    C15 H15A . 0.9700 ?
    C15 H15B . 0.9700 ?
    C16 H16A . 0.9700 ?
    C16 H16B . 0.9700 ?
    C17 C18 . 1.373(6) ?
    C17 H17 . 0.9300 ?
    C18 C19 . 1.374(6) ?
    C18 H18 . 0.9300 ?
    C19 C20 . 1.375(6) ?
    C20 C21 . 1.366(6) ?
    C20 H20 . 0.9300 ?
    C21 H21 . 0.9300 ?
    C22 C23 . 1.365(6) ?
    C22 H22 . 0.9300 ?
    C23 C24 . 1.369(6) ?
    C23 H23 . 0.9300 ?
    C24 C25 . 1.369(6) ?
    C25 C26 . 1.363(6) ?
    C25 H25 . 0.9300 ?
    C26 H26 . 0.9300 ?
    C27 H27A . 0.9600 ?
    C27 H27B . 0.9600 ?
    C27 H27C . 0.9600 ?
loop_
    _geom_angle_atom_site_label_1
    _geom_angle_atom_site_label_2
    _geom_angle_atom_site_label_3
    _geom_angle_site_symmetry_1
    _geom_angle_site_symmetry_3
    _geom_angle
    _geom_angle_publ_flag
    O2 Co1 N1 . . 179.33(12) ?
    O2 Co1 N2 . . 94.28(12) ?
    N1 Co1 N2 . . 85.06(13) ?
    O2 Co1 O1 . . 85.71(10) ?
    N1 Co1 O1 . . 94.95(12) ?
    N2 Co1 O1 . . 179.83(13) ?
    O2 Co1 N4 . . 87.07(12) ?
    N1 Co1 N4 . . 92.94(13) ?
    N2 Co1 N4 . . 91.30(13) ?
    O1 Co1 N4 . . 88.86(12) ?
    O2 Co1 N3 . . 89.24(12) ?
    N1 Co1 N3 . . 90.81(13) ?
    N2 Co1 N3 . . 94.37(13) ?
    O1 Co1 N3 . . 85.46(12) ?
    N4 Co1 N3 . . 173.45(12) ?
    O4 Cl3 O6 . . 117.6(6) ?
    O4 Cl3 O5 . . 104.2(7) ?
    O6 Cl3 O5 . . 98.6(6) ?
    O4 Cl3 O3 . . 114.2(5) ?
    O6 Cl3 O3 . . 115.2(5) ?
    O5 Cl3 O3 . . 103.6(6) ?
    C2 O1 Co1 . . 124.5(2) ?
    C9 O2 Co1 . . 125.6(2) ?
    C27 O7 H7 . . 109.5 ?
    C7 N1 C15 . . 119.9(3) ?
    C7 N1 Co1 . . 125.3(3) ?
    C15 N1 Co1 . . 114.8(2) ?
    C14 N2 C16 . . 119.9(3) ?
    C14 N2 Co1 . . 126.0(3) ?
    C16 N2 Co1 . . 114.1(2) ?
    C17 N3 C21 . . 116.5(3) ?
    C17 N3 Co1 . . 126.2(3) ?
    C21 N3 Co1 . . 117.1(3) ?
    C22 N4 C26 . . 116.2(4) ?
    C22 N4 Co1 . . 126.6(3) ?
    C26 N4 Co1 . . 117.2(3) ?
    C2 C1 C6 . . 119.3(4) ?
    C2 C1 C7 . . 122.9(3) ?
    C6 C1 C7 . . 117.8(4) ?
    O1 C2 C3 . . 117.9(3) ?
    O1 C2 C1 . . 124.1(3) ?
    C3 C2 C1 . . 118.0(3) ?
    C4 C3 C2 . . 120.9(4) ?
    C4 C3 H3 . . 119.5 ?
    C2 C3 H3 . . 119.5 ?
    C3 C4 C5 . . 121.1(4) ?
    C3 C4 H4 . . 119.5 ?
    C5 C4 H4 . . 119.5 ?
    C6 C5 C4 . . 119.2(4) ?
    C6 C5 H5 . . 120.4 ?
    C4 C5 H5 . . 120.4 ?
    C5 C6 C1 . . 121.5(4) ?
    C5 C6 H6 . . 119.3 ?
    C1 C6 H6 . . 119.3 ?
    N1 C7 C1 . . 125.7(3) ?
    N1 C7 H7A . . 117.2 ?
    C1 C7 H7A . . 117.2 ?
    C13 C8 C9 . . 119.7(4) ?
    C13 C8 C14 . . 118.4(3) ?
    C9 C8 C14 . . 121.7(3) ?
    O2 C9 C10 . . 118.1(3) ?
    O2 C9 C8 . . 124.7(3) ?
    C10 C9 C8 . . 117.2(3) ?
    C11 C10 C9 . . 121.7(4) ?
    C11 C10 H10 . . 119.2 ?
    C9 C10 H10 . . 119.2 ?
    C10 C11 C12 . . 121.1(4) ?
    C10 C11 H11 . . 119.5 ?
    C12 C11 H11 . . 119.5 ?
    C13 C12 C11 . . 119.2(4) ?
    C13 C12 H12 . . 120.4 ?
    C11 C12 H12 . . 120.4 ?
    C12 C13 C8 . . 121.3(4) ?
    C12 C13 H13 . . 119.4 ?
    C8 C13 H13 . . 119.4 ?
    N2 C14 C8 . . 125.6(3) ?
    N2 C14 H14 . . 117.2 ?
    C8 C14 H14 . . 117.2 ?
    N1 C15 C16 . . 107.9(3) ?
    N1 C15 H15A . . 110.1 ?
    C16 C15 H15A . . 110.1 ?
    N1 C15 H15B . . 110.1 ?
    C16 C15 H15B . . 110.1 ?
    H15A C15 H15B . . 108.4 ?
    N2 C16 C15 . . 108.2(3) ?
    N2 C16 H16A . . 110.1 ?
    C15 C16 H16A . . 110.1 ?
    N2 C16 H16B . . 110.1 ?
    C15 C16 H16B . . 110.1 ?
    H16A C16 H16B . . 108.4 ?
    N3 C17 C18 . . 123.9(4) ?
    N3 C17 H17 . . 118.1 ?
    C18 C17 H17 . . 118.1 ?
    C17 C18 C19 . . 118.3(4) ?
    C17 C18 H18 . . 120.8 ?
    C19 C18 H18 . . 120.8 ?
    C18 C19 C20 . . 119.0(4) ?
    C18 C19 Cl1 . . 120.5(4) ?
    C20 C19 Cl1 . . 120.4(4) ?
    C21 C20 C19 . . 119.0(4) ?
    C21 C20 H20 . . 120.5 ?
    C19 C20 H20 . . 120.5 ?
    N3 C21 C20 . . 123.3(4) ?
    N3 C21 H21 . . 118.3 ?
    C20 C21 H21 . . 118.3 ?
    N4 C22 C23 . . 123.7(4) ?
    N4 C22 H22 . . 118.1 ?
    C23 C22 H22 . . 118.1 ?
    C22 C23 C24 . . 118.7(4) ?
    C22 C23 H23 . . 120.7 ?
    C24 C23 H23 . . 120.7 ?
    C23 C24 C25 . . 119.0(4) ?
    C23 C24 Cl2 . . 121.1(3) ?
    C25 C24 Cl2 . . 119.9(4) ?
    C26 C25 C24 . . 118.5(4) ?
    C26 C25 H25 . . 120.7 ?
    C24 C25 H25 . . 120.7 ?
    N4 C26 C25 . . 123.9(4) ?
    N4 C26 H26 . . 118.1 ?
    C25 C26 H26 . . 118.1 ?
    O7 C27 H27A . . 109.5 ?
    O7 C27 H27B . . 109.5 ?
    H27A C27 H27B . . 109.5 ?
    O7 C27 H27C . . 109.5 ?
    H27A C27 H27C . . 109.5 ?
    H27B C27 H27C . . 109.5 ?
data_global
_journal_date_recd_electronic     2010-11-04
_journal_date_accepted     2010-11-17
_journal_name_full     'Acta Crystallographica, Section E'
_journal_year     2010
_journal_volume     66
_journal_issue     12
_journal_page_first     m1633
_journal_page_last     m1633
_journal_paper_category     QM
_journal_coeditor_code     HG2742
_publ_contact_author_name     'Daopeng Zhang'
_publ_contact_author_address
;
College of Chemical Engineering, Shandong University of Technology,
Zibo 255049, China
;
_publ_contact_author_email     dpzhang73@126.com
_publ_contact_author_Phone     ?
_publ_section_title
;\
Bis(4-chloropyridine){2,2'-[ethane-1,2-diylbis(nitrilomethylidyne)]diphenolato}\
cobalt(III) perchlorate methanol monosolvate
;
loop_
    _publ_author_name
    _publ_author_address
    'Daopeng Zhang'
;
College of Chemical Engineering, Shandong University of Technology,
Zibo 255049, People's Republic of China
;
