# Supplementary material for: Bis(4-chloro­pyridine){2,2′-[ethane-1,2-diylbis(nitrilo­methyl­idyne)]diphenolato}cobalt(III) perchlorate methanol monosolvate
Source: Acta Crystallogr Sect E Struct Rep Online. 2010 Nov 24;66(Pt 12):m1633. doi: 10.1107/S1600536810047793 (PMC3011786; doi:10.1107/S1600536810047793)
Supplement: Supplementary file 2 [file e-66-m1633-Isup2.hkl]

# 
# h,k,l, Fc-squared, Fo-squared, sigma(Fo-squared) and status flag 
# 
data_I
_shelx_title ' test in P-1' 
_shelx_refln_list_code          4 
_shelx_F_calc_maximum      241.15 
_exptl_crystal_F_000       700.00 
_reflns_d_resolution_high  0.8407 
 
loop_ 
 _symmetry_equiv_pos_as_xyz 
 'x, y, z' 
 '-x, -y, -z' 
 
_cell_length_a     9.0244 
_cell_length_b    11.2625 
_cell_length_c    15.0524 
_cell_angle_alpha  92.757 
_cell_angle_beta  103.843 
_cell_angle_gamma  95.396 
 
_shelx_F_squared_multiplier     1.000 
 
loop_ 
 _refln_index_h 
 _refln_index_k 
 _refln_index_l 
 _refln_F_squared_calc 
 _refln_F_squared_meas 
 _refln_F_squared_sigma 
 _refln_observed_status 
   1   0   0    11280.50    12346.14    187.34 o 
   2   0   0     5628.90     5917.81     89.60 o 
   3   0   0     7559.34     8027.55     88.33 o 
   4   0   0     1352.93     1653.94     23.04 o 
   5   0   0        6.70        5.19      2.01 o 
   6   0   0       29.22       41.65      4.06 o 
   7   0   0      440.49      469.70     18.91 o 
   8   0   0        1.30        3.67      4.54 o 
   9   0   0       11.28       10.58      5.91 o 
  10   0   0       11.63       -1.68      5.91 o 
 -10   1   0      105.18      135.08     14.19 o 
  -9   1   0       20.63       35.03      8.03 o 
  -8   1   0       31.21       18.79      6.53 o 
  -7   1   0     1574.90     1547.41     38.20 o 
  -6   1   0     3242.60     3224.72     42.52 o 
  -5   1   0     1474.80     1440.52     32.23 o 
  -4   1   0     3793.86     3768.05     64.09 o 
  -3   1   0    15529.69    15525.77    228.29 o 
  -2   1   0        2.24        4.23      1.74 o 
  -1   1   0      103.61      180.56      4.98 o 
   0   1   0     8326.86     7159.85    110.57 o 
   1   1   0      226.32      344.82      7.90 o 
   2   1   0     3076.08     3894.46     44.47 o 
   3   1   0     3895.53     3746.13     44.26 o 
   4   1   0      503.55      529.36     20.84 o 
   5   1   0     1084.48     1023.76     20.31 o 
   6   1   0      420.18      365.36     24.76 o 
   7   1   0       23.48       19.47      5.72 o 
   8   1   0      247.38      248.88     15.00 o 
   9   1   0        1.16       -0.68      4.92 o 
  10   1   0       68.37       57.99     10.58 o 
 -10   2   0       88.00      105.96     13.19 o 
  -9   2   0      308.00      328.71     19.10 o 
  -8   2   0       47.07       45.23      8.21 o 
  -7   2   0       42.79       28.43      6.66 o 
  -6   2   0      378.94      407.48     16.67 o 
  -5   2   0        8.15        0.75      3.17 o 
  -4   2   0        9.90        8.52      3.30 o 
  -3   2   0     1551.24     1319.44     26.44 o 
  -2   2   0      664.68      683.36     15.06 o 
  -1   2   0      686.49     1091.03     19.85 o 
   0   2   0     2623.37     2211.18     36.09 o 
   1   2   0    10868.16    11548.05    155.95 o 
   2   2   0        6.23        8.22      4.14 o 
   3   2   0      195.94      192.55      5.94 o 
   4   2   0     1229.08     1162.09     18.85 o 
   5   2   0      329.32      305.88      9.09 o 
   6   2   0      300.57      236.54     13.78 o 
   7   2   0       91.52       98.43      9.52 o 
   8   2   0       54.23       41.56      7.96 o 
   9   2   0       44.36       52.20      9.40 o 
  10   2   0       48.20       53.01     10.70 o 
 -10   3   0       28.96       26.94      8.52 o 
  -9   3   0      337.24      334.56     18.42 o 
  -8   3   0        1.16       -0.37      4.60 o 
  -7   3   0      124.72      114.61      9.83 o 
  -6   3   0       17.00        2.24      3.80 o 
  -5   3   0     1632.54     1547.29     34.22 o 
  -4   3   0      519.69      554.13     16.55 o 
  -3   3   0      744.08      653.50     17.05 o 
  -2   3   0      382.25      310.73      9.89 o 
  -1   3   0     1759.71     1779.37     31.73 o 
   0   3   0     3207.08     3435.90     40.69 o 
   1   3   0      608.85      682.95     13.97 o 
   2   3   0      484.15      364.28      8.77 o 
   3   3   0      200.02      196.78      6.58 o 
   4   3   0       96.84      112.21      5.69 o 
   5   3   0      273.39      241.20      8.75 o 
   6   3   0       13.73        9.70      3.32 o 
   7   3   0       68.03       85.24      9.52 o 
   8   3   0       19.46       15.68      6.35 o 
   9   3   0       60.43       68.82     10.58 o 
 -10   4   0        0.19       -1.49      5.72 o 
  -9   4   0      213.73      196.37     14.56 o 
  -8   4   0      374.87      410.47     19.23 o 
  -7   4   0      805.82      797.97     25.82 o 
  -6   4   0       48.73       68.26      7.65 o 
  -5   4   0      546.91      595.45     19.35 o 
  -4   4   0      519.57      577.03     17.67 o 
  -3   4   0      151.56      167.75      8.46 o 
  -2   4   0      109.08       63.59      5.29 o 
  -1   4   0     1610.53     1811.60     34.10 o 
   0   4   0      311.30      398.32      9.09 o 
   1   4   0      267.02      238.05      7.28 o 
   2   4   0        5.59       21.13      3.98 o 
   3   4   0     1244.87     1188.96     20.08 o 
   4   4   0     3522.04     3752.94     48.99 o 
   5   4   0      224.08      212.39      8.78 o 
   6   4   0       81.24       87.46      6.49 o 
   7   4   0     1099.03     1080.45     32.17 o 
   8   4   0      489.55      497.08     22.21 o 
   9   4   0       59.19       38.33      9.02 o 
 -10   5   0       54.68       71.62     11.39 o 
  -9   5   0        2.37        0.93      5.48 o 
  -8   5   0       54.73       59.79      9.02 o 
  -7   5   0       74.06       75.72      9.02 o 
  -6   5   0       96.01       66.39      7.96 o 
  -5   5   0      782.65      811.91     24.27 o 
  -4   5   0      213.45      122.76      8.65 o 
  -3   5   0     1041.44      858.95     22.40 o 
  -2   5   0     2004.09     1814.40     36.27 o 
  -1   5   0       58.21       99.12      7.09 o 
   0   5   0     5249.73     5104.73     61.47 o 
   1   5   0     5931.60     5551.34     66.65 o 
   2   5   0     3941.57     4082.71    121.70 o 
   3   5   0      411.03      444.38     11.81 o 
   4   5   0     2673.82     2471.18     36.47 o 
   5   5   0     2047.79     2077.94     53.60 o 
   6   5   0      311.32      264.44     18.85 o 
   7   5   0        1.60       -3.09      3.47 o 
   8   5   0       82.36       74.35     10.27 o 
   9   5   0       61.60       54.19     10.58 o 
  -9   6   0      207.44      215.34     16.05 o 
  -8   6   0       26.08       27.00      7.65 o 
  -7   6   0      115.34      125.93     11.51 o 
  -6   6   0        4.65        5.35      4.48 o 
  -5   6   0      885.93      892.42     26.57 o 
  -4   6   0       59.48       77.03      7.96 o 
  -3   6   0      392.21      415.57     15.56 o 
  -2   6   0     2576.93     3115.79     57.49 o 
  -1   6   0      216.01      310.60     13.00 o 
   0   6   0       24.78       21.09      4.92 o 
   1   6   0       23.01       22.25      2.33 o 
   2   6   0       28.49       35.91      4.36 o 
   3   6   0      611.92      587.87     14.84 o 
   4   6   0      289.68      300.39     13.66 o 
   5   6   0      270.15      262.54     10.94 o 
   6   6   0      284.81      273.02     11.61 o 
   7   6   0        0.10       -5.00      3.33 o 
   8   6   0       79.31       68.50     10.52 o 
  -9   7   0      186.65      211.92     16.61 o 
  -8   7   0        5.52       -3.55      5.04 o 
  -7   7   0        0.54        5.79      5.16 o 
  -6   7   0      111.77      121.27     11.20 o 
  -5   7   0      231.30      258.09     14.62 o 
  -4   7   0       75.07       80.89      8.84 o 
  -3   7   0      193.25      184.23     11.39 o 
  -2   7   0      590.12      606.52     20.16 o 
  -1   7   0      565.97      437.78     16.67 o 
   0   7   0      291.40      181.87     11.14 o 
   1   7   0       37.75       49.63      5.66 o 
   2   7   0      535.97      530.28     14.45 o 
   3   7   0       90.15      106.58      7.13 o 
   4   7   0      105.22       85.38     12.07 o 
   5   7   0      158.97      159.24      9.36 o 
   6   7   0      267.98      293.06     16.36 o 
   7   7   0        2.29       -3.07      7.16 o 
   8   7   0       12.41       17.86      8.15 o 
  -8   8   0      123.77      133.71     13.44 o 
  -7   8   0       11.62       12.94      6.53 o 
  -6   8   0       39.98       34.84      7.90 o 
  -5   8   0      409.97      430.87     19.54 o 
  -4   8   0      869.85      845.94     27.00 o 
  -3   8   0       22.51       17.48      6.04 o 
  -2   8   0      500.87      448.98     18.54 o 
  -1   8   0     2566.01     2493.53     52.14 o 
   0   8   0        7.68        4.92      4.79 o 
   1   8   0      625.74      668.84     17.24 o 
   2   8   0      142.39      152.06      8.68 o 
   3   8   0       15.27        5.12      3.81 o 
   4   8   0       11.41       18.79      4.87 o 
   5   8   0        0.03       -1.22      6.50 o 
   6   8   0       90.81      110.35      9.00 o 
   7   8   0       67.62       75.65      8.37 o 
  -8   9   0      182.43      203.58     16.74 o 
  -7   9   0      174.06      182.62     15.37 o 
  -6   9   0       32.90       31.67      8.28 o 
  -5   9   0      366.97      319.75     17.79 o 
  -4   9   0      434.21      420.98     20.03 o 
  -3   9   0        0.88       -4.11      5.10 o 
  -2   9   0       24.36       25.57      7.09 o 
  -1   9   0       16.82       16.30      6.04 o 
   0   9   0      283.13      287.21     15.80 o 
   1   9   0      366.45      295.36     16.30 o 
   2   9   0      167.96      180.17      9.98 o 
   3   9   0        1.25       12.07      4.33 o 
   4   9   0      211.49      193.97     14.87 o 
   5   9   0      374.88      376.51     15.14 o 
   6   9   0       38.30       49.77      7.55 o 
  -7  10   0       43.70       52.14     10.45 o 
  -6  10   0      205.04      243.65     17.30 o 
  -5  10   0      271.65      291.94     18.11 o 
  -4  10   0       31.28       23.58      7.84 o 
  -3  10   0      116.33      110.94     11.51 o 
  -2  10   0      180.10      165.44     13.19 o 
  -1  10   0       55.23       47.54      8.59 o 
   0  10   0        5.94       10.45      6.35 o 
   1  10   0      112.73      155.61     13.44 o 
   2  10   0      384.98      393.73     19.60 o 
   3  10   0       56.44       60.94      7.40 o 
   4  10   0       85.29      106.57      9.29 o 
   5  10   0      261.38      311.53     14.58 o 
   6  10   0       81.28       85.42      9.57 o 
  -6  11   0       32.41       40.82     10.39 o 
  -5  11   0       27.00       22.40      8.65 o 
  -4  11   0        3.07       -3.80      5.60 o 
  -3  11   0        0.37       10.27      6.97 o 
  -2  11   0       47.51       41.69      8.84 o 
  -1  11   0        0.87        7.96      6.35 o 
   0  11   0       10.25        5.16      6.91 o 
   1  11   0       59.58       51.46      9.64 o 
   2  11   0       34.19       34.28      8.46 o 
   3  11   0        5.95       14.68      6.60 o 
   4  11   0       11.05       14.19      7.47 o 
  -5  12   0      205.50      198.79     17.55 o 
  -4  12   0       95.23      111.31     14.06 o 
  -3  12   0        6.51        8.28      7.16 o 
  -2  12   0       50.09       47.10      9.96 o 
  -1  12   0        5.88        7.59      6.53 o 
   0  12   0        0.64       18.48      8.46 o 
   1  12   0       95.81      101.36     12.57 o 
   2  12   0        4.02        4.48      6.28 o 
   3  12   0       24.40       12.94      6.97 o 
  -3  13   0       94.46       68.75     12.07 o 
  -2  13   0        5.82        3.86      7.47 o 
  -1  13   0      117.67      100.80     12.94 o 
   0  13   0      171.41      171.60     16.49 o 
   1  13   0       18.35        9.21      7.22 o 
  -1 -13   1        9.95       10.52      7.72 o 
   0 -13   1        0.94       11.82      8.28 o 
   1 -13   1       53.16       54.01     10.64 o 
   2 -13   1      118.69      120.15     14.31 o 
   3 -13   1        0.88        8.90      7.90 o 
  -3 -12   1        7.85       18.79      7.40 o 
  -2 -12   1      132.92      125.12     13.63 o 
  -1 -12   1      246.15      191.45     15.56 o 
   0 -12   1       20.21       17.73      7.78 o 
   1 -12   1        5.11       -1.18      6.10 o 
   2 -12   1        0.50       -4.17      6.47 o 
   3 -12   1      151.87      140.87     14.37 o 
   4 -12   1      147.34      130.54     14.31 o 
   5 -12   1        0.58       -5.35      6.10 o 
  -5 -11   1       20.28       34.26      7.12 o 
  -4 -11   1       42.19       57.41      7.81 o 
  -3 -11   1      136.40      168.23     10.88 o 
  -2 -11   1      165.28      172.54     14.06 o 
  -1 -11   1       51.01       52.14      9.58 o 
   0 -11   1      927.08      922.16     31.17 o 
   1 -11   1      128.87      127.05     12.57 o 
   2 -11   1       16.84       21.53      7.90 o 
   3 -11   1      247.00      232.39     16.30 o 
   4 -11   1      120.96      113.12     13.32 o 
   5 -11   1        0.53       -4.29      6.60 o 
   6 -11   1        0.42       -1.18      7.28 o 
  -6 -10   1      114.04      134.00     10.59 o 
  -5 -10   1       35.42       43.04      7.93 o 
  -4 -10   1       15.27       26.01      5.86 o 
  -3 -10   1      165.02      176.20     10.66 o 
  -2 -10   1       40.78       25.69      5.79 o 
  -1 -10   1       19.53       32.29      7.84 o 
   0 -10   1       52.57       29.06      7.47 o 
   1 -10   1       19.64        8.34      6.72 o 
   2 -10   1       14.46       12.13      6.66 o 
   3 -10   1      167.22      168.18     13.50 o 
   4 -10   1       21.80       30.24      8.40 o 
   5 -10   1       23.54       34.41      8.59 o 
   6 -10   1        0.21        0.93      6.35 o 
   7 -10   1        9.28       19.91      8.21 o 
  -7  -9   1       48.80       38.61     10.83 o 
  -6  -9   1      136.85      136.69     10.20 o 
  -5  -9   1        0.90       -2.24      9.61 o 
  -4  -9   1        2.28        0.00      3.90 o 
  -3  -9   1       46.84       93.25      7.55 o 
  -2  -9   1        2.79        4.73      3.83 o 
  -1  -9   1       28.16       39.14      5.87 o 
   0  -9   1        0.07        6.22      5.48 o 
   1  -9   1      312.27      334.62     17.05 o 
   2  -9   1        8.87       12.51      6.53 o 
   3  -9   1       23.67       37.83      7.90 o 
   4  -9   1      175.06      173.47     13.19 o 
   5  -9   1       44.76       37.58      8.40 o 
   6  -9   1       10.69       15.99      7.28 o 
   7  -9   1        0.19       -4.48      5.79 o 
   8  -9   1       71.89       91.71     13.19 o 
  -7  -8   1       29.32       26.06      6.27 o 
  -6  -8   1      315.57      344.83     14.45 o 
  -5  -8   1      460.88      491.32     16.25 o 
  -4  -8   1        0.43       -1.42      6.35 o 
  -3  -8   1      465.27      492.97     15.15 o 
  -2  -8   1      306.20      299.21     11.54 o 
  -1  -8   1      295.45      285.15     19.63 o 
   0  -8   1        6.68        0.75      4.48 o 
   1  -8   1      106.20      105.53      9.46 o 
   2  -8   1      605.60      603.78     21.47 o 
   3  -8   1      108.34      103.41      9.77 o 
   4  -8   1       25.70       28.37      7.09 o 
   5  -8   1       11.14       11.01      5.97 o 
   6  -8   1        1.56       -1.31      4.92 o 
   7  -8   1       19.14       24.64      7.53 o 
   8  -8   1       59.40       51.02     10.08 o 
  -8  -7   1      115.08      116.60     12.88 o 
  -7  -7   1        0.47       -3.60      3.98 o 
  -6  -7   1        2.12        1.09      4.98 o 
  -5  -7   1      200.06      166.71      9.33 o 
  -4  -7   1      207.75      152.68      8.59 o 
  -3  -7   1       60.57       45.34      5.14 o 
  -2  -7   1      124.85      130.47     11.60 o 
  -1  -7   1     1072.25      994.33     20.07 o 
   0  -7   1      722.66      810.05     19.19 o 
   1  -7   1       10.44       12.76      4.79 o 
   2  -7   1      197.65      209.99     11.64 o 
   3  -7   1       39.71       30.61      5.91 o 
   4  -7   1      820.01      876.87     26.88 o 
   5  -7   1     1013.99     1058.11     30.80 o 
   6  -7   1      211.29      225.11     14.81 o 
   7  -7   1      299.81      285.71     17.36 o 
   8  -7   1      234.13      255.35     17.23 o 
   9  -7   1        6.77       -1.56      5.54 o 
  -8  -6   1        4.79       13.25      6.41 o 
  -7  -6   1        8.78       11.29      4.64 o 
  -6  -6   1      391.41      438.86     14.42 o 
  -5  -6   1      107.30      119.58      7.60 o 
  -4  -6   1      624.86      621.85     15.75 o 
  -3  -6   1      946.13      969.09     19.56 o 
  -2  -6   1      479.94      422.81     11.85 o 
  -1  -6   1      596.89      481.66     16.43 o 
   0  -6   1      742.64      712.80     15.18 o 
   1  -6   1     3803.80     3912.90     68.50 o 
   2  -6   1     4159.75     3918.31     68.82 o 
   3  -6   1      751.75      879.54     24.45 o 
   4  -6   1     2587.72     2617.72     52.45 o 
   5  -6   1      896.99      920.79     27.44 o 
   6  -6   1       19.91       21.40      6.22 o 
   7  -6   1       56.24       46.35      8.40 o 
   8  -6   1       83.63       80.39     10.52 o 
   9  -6   1       80.18      104.03     12.32 o 
  -9  -5   1      101.72      128.80     13.50 o 
  -8  -5   1        0.62       -6.53      4.36 o 
  -7  -5   1      149.38      155.85      9.03 o 
  -6  -5   1      325.58      337.20     12.09 o 
  -5  -5   1      856.45      841.47     18.63 o 
  -4  -5   1       42.39       57.94      5.14 o 
  -3  -5   1       68.77       60.74      7.12 o 
  -2  -5   1     6961.19     7394.39    126.52 o 
  -1  -5   1     1301.62     1647.52     27.78 o 
   0  -5   1     1073.43     1014.03     17.61 o 
   1  -5   1      701.31      605.65     16.99 o 
   2  -5   1       42.01       21.59      4.04 o 
   3  -5   1      503.14      441.20     15.24 o 
   4  -5   1       51.85       77.84      7.28 o 
   5  -5   1      217.86      213.73     12.07 o 
   6  -5   1        2.06        9.02      5.10 o 
   7  -5   1       21.29       25.20      6.53 o 
   8  -5   1        1.18        4.98      4.79 o 
   9  -5   1      106.00       85.99     11.20 o 
  -9  -4   1      132.08      149.14     13.94 o 
  -8  -4   1        0.81        4.92      5.04 o 
  -7  -4   1       38.25       41.55      5.43 o 
  -6  -4   1      212.51      203.95      9.08 o 
  -5  -4   1      506.90      532.02     15.15 o 
  -4  -4   1       81.26      102.56      5.69 o 
  -3  -4   1       44.40       45.54      4.92 o 
  -2  -4   1     4672.28     5195.50     61.71 o 
  -1  -4   1     6039.80     5967.40    100.49 o 
   0  -4   1      209.18      162.42     10.76 o 
   1  -4   1      120.67       90.47      5.85 o 
   2  -4   1       27.73       54.94      4.92 o 
   3  -4   1      986.77      908.48     22.34 o 
   4  -4   1       84.85      147.77      8.96 o 
   5  -4   1     1504.96     1588.60     35.96 o 
   6  -4   1     1190.52     1265.99     32.91 o 
   7  -4   1      297.50      325.29     16.43 o 
   8  -4   1        0.11        4.36      5.04 o 
   9  -4   1      228.88      230.90     16.05 o 
  10  -4   1      165.09      160.78     15.56 o 
  -9  -3   1      132.44      117.91     12.13 o 
  -8  -3   1      608.36      614.05     24.02 o 
  -7  -3   1       61.93       62.74      5.76 o 
  -6  -3   1       16.76       14.08      3.55 o 
  -5  -3   1     1206.09     1106.60     20.75 o 
  -4  -3   1     2855.77     2837.55     37.80 o 
  -3  -3   1      943.99      964.70     24.30 o 
  -2  -3   1      686.98      502.88     15.34 o 
  -1  -3   1    58151.56    60671.47   1482.92 o 
   0  -3   1      969.03     1113.45     16.09 o 
   1  -3   1     3847.02     3751.25     59.98 o 
   2  -3   1     3759.44     3608.02     59.23 o 
   3  -3   1     1577.91     1385.08     28.50 o 
   4  -3   1      754.20      805.56     21.15 o 
   5  -3   1        0.01       -2.36      2.30 o 
   6  -3   1      856.48      751.60     16.72 o 
   7  -3   1       81.39       84.57      6.60 o 
   8  -3   1       15.77       16.56      4.31 o 
   9  -3   1       22.23       38.27      8.71 o 
  10  -3   1       53.57       50.65     10.70 o 
 -10  -2   1       65.83       49.09     10.14 o 
  -9  -2   1        0.25        8.59      5.85 o 
  -8  -2   1      524.18      547.66     21.90 o 
  -7  -2   1      480.50      455.50     12.91 o 
  -6  -2   1      202.12      213.55      8.31 o 
  -5  -2   1      660.59      706.63     32.04 o 
  -4  -2   1     1911.94     1850.77     26.33 o 
  -3  -2   1      271.99      244.15      6.72 o 
  -1  -2   1     2991.43     3248.35     47.54 o 
   0  -2   1     2133.67     2856.27     45.05 o 
   1  -2   1       84.11      208.81      4.75 o 
   2  -2   1        0.37        1.56      1.56 o 
   3  -2   1        9.44       46.54      4.54 o 
   4  -2   1     2731.07     2941.14     53.45 o 
   5  -2   1     2027.43     2026.38     42.25 o 
   6  -2   1      253.74      272.59     14.06 o 
   7  -2   1      281.99      277.25     15.49 o 
   8  -2   1       79.75       87.11     10.33 o 
   9  -2   1      467.14      437.97     22.27 o 
  10  -2   1       18.44       26.26      8.52 o 
 -10  -1   1      178.70      174.47     15.06 o 
  -9  -1   1       16.83        8.59      5.91 o 
  -8  -1   1       40.11       28.68      6.53 o 
  -7  -1   1        4.14        5.81      4.64 o 
  -6  -1   1      103.23      116.20      6.04 o 
  -5  -1   1      501.88      486.99     11.15 o 
  -4  -1   1      255.15      249.64      7.13 o 
  -3  -1   1       53.13       32.94      2.53 o 
  -2  -1   1      240.53      324.01      6.37 o 
   1  -1   1     5374.51     6125.13     91.34 o 
   2  -1   1    14464.83    15424.55    231.89 o 
   3  -1   1      612.44      902.13     20.47 o 
   4  -1   1      642.85      602.35     17.30 o 
   5  -1   1     3007.74     3106.82     39.58 o 
   6  -1   1      507.15      492.04     18.29 o 
   7  -1   1        8.89        6.66      4.79 o 
   8  -1   1       42.25       28.06      7.53 o 
   9  -1   1      122.98      135.39     13.00 o 
  10  -1   1       15.07       21.53      7.90 o 
 -10   0   1      140.30      137.01     13.44 o 
  -9   0   1        1.96       -2.80      4.54 o 
  -8   0   1       67.49       48.84      7.84 o 
  -7   0   1       21.16       12.07      4.67 o 
  -6   0   1      304.88      279.15      8.83 o 
  -5   0   1     1469.05     1495.14     57.37 o 
  -4   0   1      865.86      722.50     18.11 o 
  -3   0   1     1525.09     1614.74     29.74 o 
  -2   0   1     1788.27     1916.13     31.79 o 
  -1   0   1     2643.32     2027.63     31.61 o 
   0   0   1        9.91       -0.65      0.44 o 
   2   0   1     1461.85     1602.01     20.15 o 
   3   0   1       30.63       52.05      3.17 o 
   4   0   1        8.90       31.05      2.59 o 
   5   0   1       10.92       19.61      2.79 o 
   6   0   1       85.08      120.40      9.46 o 
   7   0   1      614.53      577.78     21.53 o 
   8   0   1        3.57        7.09      5.10 o 
   9   0   1       86.46       85.49     11.01 o 
  10   0   1      106.67      102.35     12.94 o 
 -10   1   1       36.19       46.42      9.58 o 
  -9   1   1      127.19      150.39     12.63 o 
  -8   1   1      824.03      826.03     27.38 o 
  -7   1   1      117.17      124.19     10.08 o 
  -6   1   1       39.09       40.13      5.97 o 
  -5   1   1     2154.22     2126.06     41.94 o 
  -4   1   1     3847.65     4319.69     71.18 o 
  -3   1   1     2020.09     1833.44     33.10 o 
  -2   1   1     6561.46     7536.47    112.25 o 
  -1   1   1      600.34      615.98     11.57 o 
   0   1   1     3016.75     4341.28     65.52 o 
   1   1   1     1124.74     1168.24     20.84 o 
   2   1   1       28.61       94.33      5.35 o 
   3   1   1     6282.74     6217.33     56.53 o 
   4   1   1     1416.14     1470.26     21.56 o 
   5   1   1       39.60       31.34      6.60 o 
   6   1   1      960.93      892.48     25.88 o 
   7   1   1      426.10      429.38     18.48 o 
   8   1   1       64.50       58.55      8.71 o 
   9   1   1      247.01      228.60     16.18 o 
  10   1   1      130.61      132.59     14.44 o 
 -10   2   1       48.38       47.21      6.73 o 
  -9   2   1       66.95       79.46     10.76 o 
  -8   2   1        1.25       -3.80      4.54 o 
  -7   2   1      262.42      253.55     13.88 o 
  -6   2   1      219.32      221.44     12.07 o 
  -5   2   1     1850.31     1976.61     40.32 o 
  -4   2   1     3527.62     3556.88     42.90 o 
  -3   2   1     3132.69     2815.21     47.79 o 
  -2   2   1      395.61      378.05     10.02 o 
  -1   2   1      973.96     1203.09     21.59 o 
   1   2   1     5539.44     5861.14     65.22 o 
   2   2   1     3132.91     3692.37     43.64 o 
   3   2   1     1139.61     1117.14     19.70 o 
   4   2   1     1074.22     1202.23     19.66 o 
   5   2   1        0.85        0.82      2.12 o 
   6   2   1      117.99       99.34      6.22 o 
   7   2   1      219.85      195.06     13.13 o 
   8   2   1      355.48      412.58     19.97 o 
   9   2   1       41.57       44.99      8.90 o 
 -10   3   1      334.43      350.86     20.35 o 
  -9   3   1        7.23        7.22      6.16 o 
  -8   3   1       18.54        8.03      5.04 o 
  -7   3   1       19.38       21.34      5.60 o 
  -6   3   1     1103.08     1153.50     29.24 o 
  -5   3   1       52.23       46.48      5.85 o 
  -4   3   1       45.66       62.22      5.48 o 
  -3   3   1      994.28     1072.55     23.27 o 
  -2   3   1     1267.50     1023.46     21.22 o 
  -1   3   1      867.25      837.54     18.04 o 
   0   3   1       21.41       80.82      5.60 o 
   1   3   1      271.03      309.61      7.62 o 
   2   3   1     1608.20     1903.58     26.10 o 
   3   3   1     1393.85     1357.22     21.00 o 
   4   3   1     1923.03     1887.67     28.00 o 
   5   3   1     2569.16     2641.14     64.27 o 
   6   3   1      644.36      590.35     14.62 o 
   7   3   1        0.31        0.00      4.23 o 
   8   3   1      251.83      219.57     14.87 o 
   9   3   1      467.02      473.06     23.15 o 
 -10   4   1      179.50      191.20     15.12 o 
  -9   4   1       26.26       35.53      7.96 o 
  -8   4   1       47.66       43.62      7.65 o 
  -7   4   1       44.75       43.55      6.91 o 
  -6   4   1       95.50       89.72      8.40 o 
  -5   4   1      203.29      161.52      9.71 o 
  -4   4   1     1428.87     1306.12     29.55 o 
  -3   4   1     1137.85     1168.37     25.82 o 
  -2   4   1     3337.43     2918.99     50.52 o 
  -1   4   1     1873.02     1672.54     32.29 o 
   0   4   1       93.63       45.36      5.04 o 
   1   4   1      731.91      757.29     13.92 o 
   2   4   1      381.04      285.33      8.32 o 
   3   4   1      498.37      501.59     11.94 o 
   4   4   1        0.11        1.55      2.53 o 
   5   4   1     1588.95     1580.03     26.81 o 
   6   4   1      384.76      375.87     13.60 o 
   7   4   1      112.61       97.62     10.33 o 
   8   4   1       12.99       13.88      6.16 o 
   9   4   1       56.69       64.71     10.76 o 
 -10   5   1        4.59       -8.12      5.41 o 
  -9   5   1      117.28      124.32     12.57 o 
  -8   5   1      177.13      179.38     13.69 o 
  -7   5   1      233.91      286.83     15.43 o 
  -6   5   1      170.32      147.71     10.64 o 
  -5   5   1     1193.69     1317.39     32.54 o 
  -4   5   1       58.32       61.41      6.53 o 
  -3   5   1      293.21      219.64     10.52 o 
  -2   5   1     1573.48     1658.66     34.10 o 
  -1   5   1      163.41      134.52      8.03 o 
   0   5   1       59.16      111.31      7.65 o 
   1   5   1        2.83        4.32      2.52 o 
   2   5   1        4.02        9.73      2.91 o 
   3   5   1       56.60       44.19      4.41 o 
   4   5   1       46.16       50.35      5.08 o 
   5   5   1      219.32      251.07     10.45 o 
   6   5   1       51.48       48.56      5.82 o 
   7   5   1       18.11       26.44      7.03 o 
   8   5   1        5.90        6.72      6.04 o 
   9   5   1       13.38       11.14      7.28 o 
  -9   6   1      107.89       94.39     11.70 o 
  -8   6   1      118.98      119.46     11.88 o 
  -7   6   1       22.59       21.90      6.72 o 
  -6   6   1      145.88      170.98     11.82 o 
  -5   6   1      205.39      228.85     13.00 o 
  -4   6   1       60.32       56.87      6.91 o 
  -3   6   1        1.00        6.78      3.61 o 
  -2   6   1        7.29       19.66      4.85 o 
  -1   6   1     2050.92     2455.70     47.72 o 
   0   6   1     1064.89      987.99     25.39 o 
   1   6   1       43.77       28.43      4.11 o 
   2   6   1      222.78      257.81      9.43 o 
   3   6   1      296.91      233.55     12.48 o 
   4   6   1     1112.14     1148.54     23.01 o 
   5   6   1      645.39      677.77     47.19 o 
   6   6   1       60.79       50.73      6.69 o 
   7   6   1      121.43      133.03     12.82 o 
   8   6   1       31.74       38.08      9.40 o 
  -9   7   1       34.10       27.38      8.65 o 
  -8   7   1       17.44       20.41      7.72 o 
  -7   7   1      279.04      293.31     17.11 o 
  -6   7   1      320.99      338.60     17.05 o 
  -5   7   1       15.65       15.49      5.72 o 
  -4   7   1     1574.71     1681.44     39.45 o 
  -3   7   1      485.67      457.26     17.67 o 
  -2   7   1      145.16      150.76     10.27 o 
  -1   7   1       11.69       37.83      6.16 o 
   0   7   1      333.93      230.84     12.26 o 
   1   7   1     2193.61     2150.33     46.23 o 
   2   7   1      410.55      401.92     12.50 o 
   3   7   1      478.93      500.15     14.59 o 
   4   7   1      460.16      482.60     16.05 o 
   5   7   1       29.98       30.30      5.59 o 
   6   7   1       17.51       19.71      5.42 o 
   7   7   1       53.20       50.96     10.08 o 
   8   7   1       13.12       13.56      7.59 o 
  -9   8   1       29.31       22.21      8.71 o 
  -8   8   1        1.63        5.23      6.35 o 
  -7   8   1      280.86      280.80     17.48 o 
  -6   8   1      341.91      347.19     18.48 o 
  -5   8   1      334.93      350.98     17.86 o 
  -4   8   1       12.61       16.55      6.04 o 
  -3   8   1      285.92      273.39     14.81 o 
  -2   8   1       18.54       21.28      6.04 o 
  -1   8   1        4.72       12.94      5.54 o 
   0   8   1      261.28      286.27     14.62 o 
   1   8   1       28.62       18.67      6.04 o 
   2   8   1       60.76       76.28      6.64 o 
   3   8   1        7.66       15.90      6.60 o 
   4   8   1       25.45       37.40      5.82 o 
   5   8   1        8.86        3.09      4.23 o 
   6   8   1      329.49      328.89     14.45 o 
   7   8   1      125.47      134.96     14.44 o 
  -8   9   1       90.14       83.06     12.63 o 
  -7   9   1        4.82        3.67      6.91 o 
  -6   9   1      228.10      199.91     15.00 o 
  -5   9   1      257.30      296.17     17.17 o 
  -4   9   1       12.16       14.25      6.53 o 
  -3   9   1        5.12        7.53      5.85 o 
  -2   9   1      279.03      331.20     16.92 o 
  -1   9   1        2.33        7.59      5.54 o 
   0   9   1      701.27      665.44     24.27 o 
   1   9   1      166.96      178.51     13.75 o 
   2   9   1        2.30        5.10      5.35 o 
   3   9   1       24.81       40.78      5.96 o 
   4   9   1       53.61       63.30      7.38 o 
   5   9   1        6.37        4.08      4.50 o 
   6   9   1       59.77       63.75      8.36 o 
  -7  10   1       93.78       92.27     12.44 o 
  -6  10   1        4.47        4.98      6.22 o 
  -5  10   1      127.53      126.62     13.07 o 
  -4  10   1      142.72      132.53     12.94 o 
  -3  10   1       56.25       50.65      9.08 o 
  -2  10   1       60.08       61.47      9.52 o 
  -1  10   1      117.96      112.43     11.32 o 
   0  10   1       67.00       64.96      9.33 o 
   1  10   1        0.90       14.75      6.78 o 
   2  10   1      104.88      105.21     11.51 o 
   3  10   1       11.95        7.22      6.10 o 
   4  10   1        4.82        8.46      6.16 o 
   5  10   1        1.12        0.81      6.10 o 
  -6  11   1       11.29       16.36      8.46 o 
  -5  11   1      138.68      138.56     14.25 o 
  -4  11   1      113.75      126.62     13.25 o 
  -3  11   1       24.54       24.70      8.34 o 
  -2  11   1       38.52       30.67      8.15 o 
  -1  11   1       10.45       13.25      6.53 o 
   0  11   1      276.30      243.47     16.74 o 
   1  11   1      384.21      346.57     19.47 o 
   2  11   1        5.56        8.90      6.60 o 
   3  11   1       62.93       36.77      8.71 o 
   4  11   1       21.47       29.18      9.08 o 
  -5  12   1      124.90      145.97     15.93 o 
  -4  12   1       30.49       48.03     10.70 o 
  -3  12   1      186.82      193.63     16.05 o 
  -2  12   1      140.31      143.36     14.25 o 
  -1  12   1        0.93        3.80      6.66 o 
   0  12   1       95.40       76.28     11.39 o 
   1  12   1      162.03      162.33     15.12 o 
   2  12   1      208.39      196.37     16.36 o 
   3  12   1        6.69       13.25      7.65 o 
  -3  13   1        3.04       -5.41      6.78 o 
  -2  13   1       27.17       27.31      9.27 o 
  -1  13   1      127.30      114.36     13.81 o 
   0  13   1       33.22       29.68     10.02 o 
   1  13   1        7.29        7.34      8.03 o 
  -1 -13   2        0.06       -3.98      5.85 o 
   0 -13   2        2.63       -4.11      6.97 o 
   1 -13   2      105.16      107.02     12.76 o 
   2 -13   2       51.21       27.07      9.40 o 
   3 -13   2       26.36       19.97      9.21 o 
  -3 -12   2       14.13       12.99      5.59 o 
  -2 -12   2      112.62      135.95     14.12 o 
  -1 -12   2       20.78       41.56     10.02 o 
   0 -12   2       54.65       52.26      9.96 o 
   1 -12   2       16.33        5.35      7.03 o 
   2 -12   2        4.48       -6.84      5.85 o 
   3 -12   2        0.71        8.71      7.09 o 
   4 -12   2        9.89        7.47      7.28 o 
   5 -12   2       69.43       62.41     12.07 o 
  -5 -11   2        7.94       16.75      6.81 o 
  -4 -11   2       23.83       25.46      6.43 o 
  -3 -11   2       34.55       49.25      7.25 o 
  -2 -11   2       35.89       30.08      6.39 o 
  -1 -11   2       15.96       18.54      7.16 o 
   0 -11   2       16.48       17.61      7.03 o 
   1 -11   2       78.70       62.34     10.20 o 
   2 -11   2       13.07       10.39      6.97 o 
   3 -11   2        3.25        5.04      6.66 o 
   4 -11   2       63.48       60.66     10.64 o 
   5 -11   2       39.33       41.50      9.89 o 
   6 -11   2       43.64       29.93      9.96 o 
  -6 -10   2      107.93       91.61      9.35 o 
  -5 -10   2      101.77       73.86      8.29 o 
  -4 -10   2       50.67       33.20      6.19 o 
  -3 -10   2        8.35        5.51      4.59 o 
  -2 -10   2       98.65       80.14      7.72 o 
  -1 -10   2       39.95       31.04      5.93 o 
   0 -10   2       47.28       46.04      8.09 o 
   1 -10   2       23.22       28.43      7.34 o 
   2 -10   2       12.76        9.46      6.22 o 
   3 -10   2       61.73       73.86     10.45 o 
   4 -10   2      206.73      196.18     14.87 o 
   5 -10   2       18.35       19.97      7.65 o 
   6 -10   2      251.95      239.73     17.48 o 
   7 -10   2      122.78      133.46     14.87 o 
  -7  -9   2      196.40      252.95     28.00 o 
  -6  -9   2       57.23       76.99      8.26 o 
  -5  -9   2       77.40       96.48      8.34 o 
  -4  -9   2      415.04      424.98     14.99 o 
  -3  -9   2      309.76      378.54     13.93 o 
  -2  -9   2       64.37       66.62      6.79 o 
  -1  -9   2      305.48      278.34     11.84 o 
   0  -9   2     1908.13     1923.57     33.30 o 
   1  -9   2      598.80      566.51     21.96 o 
   2  -9   2      720.53      698.05     24.45 o 
   3  -9   2      968.93      876.74     28.43 o 
   4  -9   2      793.78      799.47     27.87 o 
   5  -9   2        1.29       -2.55      5.35 o 
   6  -9   2       34.02       21.90      7.65 o 
   7  -9   2       20.27       11.57      7.53 o 
   8  -9   2      195.93      189.77     16.99 o 
  -7  -8   2      143.84      129.98      9.98 o 
  -6  -8   2      356.42      347.52     14.20 o 
  -5  -8   2       29.81       21.80      5.15 o 
  -4  -8   2      123.27      111.04      8.00 o 
  -3  -8   2     1360.95     1276.89     25.66 o 
  -2  -8   2      174.30      163.24      9.01 o 
  -1  -8   2        0.62       -4.85      3.76 o 
   0  -8   2        1.08       -0.95      3.10 o 
   1  -8   2      131.03      144.16     11.20 o 
   2  -8   2       67.36       69.31      8.52 o 
   3  -8   2      329.39      339.60     16.18 o 
   4  -8   2      665.98      660.28     23.95 o 
   5  -8   2      143.01      171.67     13.13 o 
   6  -8   2        7.48       15.87      6.53 o 
   7  -8   2       22.19       18.85      7.22 o 
   8  -8   2      133.65      153.62     15.18 o 
  -8  -7   2        0.02        3.66      4.45 o 
  -7  -7   2        0.56        1.34      3.83 o 
  -6  -7   2        2.92       -3.36      3.69 o 
  -5  -7   2       78.91      104.25     11.42 o 
  -4  -7   2      374.47      358.11     18.32 o 
  -3  -7   2       42.14       32.00      4.56 o 
  -2  -7   2      968.04      924.60     19.46 o 
  -1  -7   2     1222.53     1171.92     22.04 o 
   0  -7   2      166.17      136.20      7.30 o 
   1  -7   2      404.79      432.62     16.55 o 
   2  -7   2      484.00      500.37     17.98 o 
   3  -7   2      141.25      144.29     10.58 o 
   4  -7   2      126.08      121.76     10.33 o 
   5  -7   2      524.63      498.45     20.41 o 
   6  -7   2      169.84      185.54     13.44 o 
   7  -7   2      154.89      140.00     13.25 o 
   8  -7   2       31.28       36.09      8.84 o 
   9  -7   2      156.32      116.97     13.75 o 
  -9  -6   2       32.63       45.36      9.71 o 
  -8  -6   2       55.50       75.64      7.94 o 
  -7  -6   2       15.42        8.69      5.51 o 
  -6  -6   2       27.62       28.31      5.54 o 
  -5  -6   2      990.41      966.32     20.81 o 
  -4  -6   2      170.07      183.77      8.62 o 
  -3  -6   2      582.56      503.31     13.31 o 
  -2  -6   2     3916.85     3545.92     47.32 o 
  -1  -6   2        1.70       16.19      3.25 o 
   0  -6   2       63.44       39.90      4.04 o 
   1  -6   2      123.83       95.03      5.66 o 
   2  -6   2      603.03      463.04     16.18 o 
   3  -6   2     1131.00     1305.87     31.36 o 
   4  -6   2      345.61      425.40     17.05 o 
   5  -6   2      768.09      796.67     25.57 o 
   6  -6   2      290.37      241.60     14.50 o 
   7  -6   2        4.91        4.73      5.10 o 
   8  -6   2       33.06       45.92      9.58 o 
   9  -6   2       36.81       48.03      9.96 o 
  -9  -5   2       49.68       51.27      9.46 o 
  -8  -5   2      102.81      103.72      8.02 o 
  -7  -5   2       13.68        9.90      4.26 o 
  -6  -5   2      434.34      461.65     13.78 o 
  -5  -5   2      306.73      299.98     10.68 o 
  -4  -5   2      279.24      261.23      9.25 o 
  -3  -5   2        3.32        3.25      2.56 o 
  -2  -5   2      274.26      360.22     10.10 o 
  -1  -5   2     9929.72    10818.27    120.89 o 
   0  -5   2     8223.76     9174.90    103.65 o 
   1  -5   2      181.06      217.95      7.24 o 
   2  -5   2      487.59      681.19     18.91 o 
   3  -5   2      946.52     1087.92     26.51 o 
   4  -5   2      702.62      705.95     21.65 o 
   5  -5   2       49.28       33.54      6.35 o 
   6  -5   2      232.24      258.28     14.25 o 
   7  -5   2        5.91        6.35      4.85 o 
   8  -5   2      451.65      419.99     20.47 o 
   9  -5   2       31.45       27.56      7.96 o 
  -9  -4   2        0.65        3.61      5.60 o 
  -8  -4   2      164.68      164.97      9.45 o 
  -7  -4   2      681.88      666.28     16.90 o 
  -6  -4   2     1335.11     1277.95     32.63 o 
  -5  -4   2      463.72      511.43     13.02 o 
  -4  -4   2     2812.24     2830.54     46.98 o 
  -3  -4   2     1666.80     1502.91     37.24 o 
  -2  -4   2     3536.44     3814.87     71.90 o 
  -1  -4   2      585.34      566.36     17.73 o 
   0  -4   2     3427.36     3126.79     30.90 o 
   1  -4   2     2125.43     1951.19     21.13 o 
   2  -4   2      890.82      722.74     20.00 o 
   3  -4   2     1114.59     1053.39     24.95 o 
   4  -4   2     3471.13     3172.23     58.42 o 
   5  -4   2     1150.12     1125.13     29.24 o 
   6  -4   2       63.85       52.39      7.53 o 
   7  -4   2        0.39        0.56      4.67 o 
   8  -4   2      199.56      186.35     14.12 o 
   9  -4   2      148.03      155.74     14.19 o 
 -10  -3   2       22.39       32.60      8.46 o 
  -9  -3   2       64.27       71.30      9.83 o 
  -8  -3   2       82.56       82.13      9.71 o 
  -7  -3   2      302.76      312.89     11.01 o 
  -6  -3   2      948.91      977.82     34.31 o 
  -5  -3   2      657.52      657.54     14.43 o 
  -4  -3   2       66.10       55.53      7.72 o 
  -3  -3   2       30.18       43.10      3.35 o 
  -2  -3   2      110.76      109.47      9.68 o 
  -1  -3   2    13037.56    13453.88    144.99 o 
   0  -3   2     4298.77     5042.18     46.08 o 
   1  -3   2      395.89      403.27      7.89 o 
   2  -3   2       57.09       37.33      2.88 o 
   3  -3   2      659.53      885.02     17.30 o 
   4  -3   2        7.17        5.60      2.99 o 
   5  -3   2       44.81       44.63      4.37 o 
   6  -3   2     2621.85     2755.48     56.81 o 
   7  -3   2      168.29      195.62     13.38 o 
   8  -3   2       85.60       91.40     10.76 o 
   9  -3   2      392.37      377.95     18.26 o 
  10  -3   2       68.26       75.10     11.95 o 
 -10  -2   2       59.99       44.55      9.21 o 
  -9  -2   2      202.30      188.53     13.88 o 
  -8  -2   2       34.08       37.08      7.28 o 
  -7  -2   2        5.42        8.06      3.27 o 
  -6  -2   2       34.92       42.67      8.18 o 
  -5  -2   2      322.05      337.31      9.51 o 
  -4  -2   2       94.87       87.20      4.73 o 
  -3  -2   2      226.83      207.10      6.06 o 
  -1  -2   2    16592.66    17523.46    191.27 o 
   0  -2   2     6216.67     7010.96    112.18 o 
   1  -2   2       15.41       48.41      2.65 o 
   2  -2   2      305.60      297.78      5.65 o 
   3  -2   2     4467.73     4287.30     50.59 o 
   4  -2   2        5.58        7.72      3.73 o 
   5  -2   2      476.11      463.10     16.92 o 
   6  -2   2      890.77      853.72     25.88 o 
   7  -2   2      596.77      611.37     23.08 o 
   8  -2   2      173.82      183.67     13.94 o 
   9  -2   2      101.90       96.32     12.26 o 
  10  -2   2       47.97       49.96     10.52 o 
 -10  -1   2        0.69       -0.06      6.16 o 
  -9  -1   2       17.73       18.48      6.53 o 
  -8  -1   2        8.64        9.96      4.85 o 
  -7  -1   2      220.87      230.20      9.06 o 
  -6  -1   2        0.08        3.37      2.31 o 
  -5  -1   2      545.15      574.38     23.74 o 
  -4  -1   2      822.16      768.01     22.90 o 
  -3  -1   2        0.95       14.14      2.52 o 
  -2  -1   2     2235.72     2297.55     36.96 o 
  -1  -1   2     3388.69     4483.64     67.63 o 
   0  -1   2     5947.70     6621.83     99.43 o 
   1  -1   2    16403.50    16888.12    174.43 o 
   2  -1   2       35.45       45.61      2.84 o 
   3  -1   2     2022.76     2513.68     31.85 o 
   4  -1   2      936.63     1176.21     19.09 o 
   5  -1   2        2.91       -0.06      3.24 o 
   6  -1   2      174.35      177.95     11.39 o 
   7  -1   2     1053.80     1029.06     30.61 o 
   8  -1   2       64.94       70.93     10.08 o 
   9  -1   2        0.52        7.78      6.28 o 
  10  -1   2       60.86       89.85     12.69 o 
 -10   0   2      126.49      113.12     12.44 o 
  -9   0   2        2.35       -5.79      4.60 o 
  -8   0   2        5.51        0.56      4.23 o 
  -7   0   2      175.25      157.97      7.37 o 
  -6   0   2       16.61       14.89      3.01 o 
  -5   0   2      472.42      396.28     13.50 o 
  -4   0   2      783.41      662.58     16.61 o 
  -3   0   2     1432.60     1356.46     25.14 o 
  -2   0   2      127.74      112.67      3.16 o 
  -1   0   2     1245.99      949.79     15.80 o 
   0   0   2     8898.37     9469.33    142.24 o 
   1   0   2    19808.23    19751.58    294.92 o 
   2   0   2     4171.87     4326.26     48.44 o 
   3   0   2     8262.31     8543.77    131.22 o 
   4   0   2     9358.81     9340.09     84.18 o 
   5   0   2     2479.79     2261.45     30.61 o 
   6   0   2      191.61      184.92     11.70 o 
   7   0   2      258.18      220.45     13.44 o 
   8   0   2      783.13      721.07     26.69 o 
   9   0   2      117.17      119.21     12.82 o 
  10   0   2       27.19       24.64      8.65 o 
 -10   1   2       46.90       53.26     10.14 o 
  -9   1   2      100.96      114.98     11.82 o 
  -8   1   2        0.22        1.31      4.60 o 
  -7   1   2       14.67       11.88      4.67 o 
  -6   1   2     1359.96     1422.60     32.79 o 
  -5   1   2     3820.38     3777.07     65.21 o 
  -4   1   2       48.33      105.53      6.53 o 
  -3   1   2    12016.78    13453.16    197.80 o 
  -2   1   2    49803.82    48570.98    712.42 o 
  -1   1   2     1745.48     1650.39     26.51 o 
   0   1   2     4234.25     4955.83     74.60 o 
   1   1   2     1426.78     1371.21     24.39 o 
   2   1   2     2838.20     3037.87     35.30 o 
   3   1   2      526.49      653.78     10.76 o 
   4   1   2      973.12     1023.26     13.45 o 
   5   1   2      261.51      216.07      7.18 o 
   6   1   2      292.41      301.77     14.56 o 
   7   1   2       83.61       65.39      8.52 o 
   8   1   2      260.03      248.57     15.74 o 
   9   1   2      256.00      227.41     16.11 o 
 -10   2   2       97.56       93.60      8.29 o 
  -9   2   2      852.70      859.31     20.73 o 
  -8   2   2      315.96      334.99     17.05 o 
  -7   2   2       73.61       89.29      8.77 o 
  -6   2   2     2558.42     2583.88     50.96 o 
  -5   2   2     1589.92     1417.30     25.67 o 
  -4   2   2      253.73      200.91      8.65 o 
  -3   2   2      235.91      200.29      7.84 o 
  -2   2   2     3945.13     4247.70     66.02 o 
  -1   2   2      401.30      429.98      7.45 o 
   0   2   2     5195.63     5188.35     79.39 o 
   1   2   2     1814.26     2070.25     35.96 o 
   2   2   2       87.08      114.21      3.39 o 
   3   2   2      708.54      663.99      9.58 o 
   4   2   2        9.32        9.42      2.89 o 
   5   2   2       30.69       22.94      3.33 o 
   6   2   2       35.78       42.62      6.84 o 
   7   2   2       60.24       61.10      8.77 o 
   8   2   2        1.51        1.56      5.10 o 
   9   2   2       98.63       75.66     10.95 o 
 -10   3   2       57.95       40.94      8.96 o 
  -9   3   2      401.51      372.64     19.10 o 
  -8   3   2        0.81       -4.36      3.73 o 
  -7   3   2      458.08      468.95     18.23 o 
  -6   3   2      191.94      198.42     10.95 o 
  -5   3   2       42.28       47.04      5.41 o 
  -4   3   2      322.30      452.71     14.31 o 
  -3   3   2        1.75       -2.49      1.68 o 
  -2   3   2        1.90       28.75      3.48 o 
  -1   3   2       11.86        8.77      2.68 o 
   0   3   2      285.04      218.11      5.31 o 
   1   3   2       26.12       68.19      5.85 o 
   2   3   2      122.36       99.85      4.68 o 
   3   3   2      205.31      175.52      4.59 o 
   4   3   2      898.47      887.83     12.62 o 
   5   3   2       20.01       37.91      9.05 o 
   6   3   2      180.10      152.44     11.64 o 
   7   3   2      270.94      262.07     15.43 o 
   8   3   2        5.71        0.12      4.73 o 
   9   3   2        7.77       13.69      7.22 o 
 -10   4   2       28.77       31.17      8.52 o 
  -9   4   2       70.58       76.59      9.77 o 
  -8   4   2       43.77       37.46      7.03 o 
  -7   4   2      157.42      159.97     11.14 o 
  -6   4   2       79.63       94.70      8.59 o 
  -5   4   2     1113.69     1045.23     26.44 o 
  -4   4   2        3.37       21.40      4.11 o 
  -3   4   2       13.21       28.19      4.23 o 
  -2   4   2      257.38      166.31      7.96 o 
  -1   4   2      819.41      714.29     17.98 o 
   0   4   2     2130.44     1752.47     34.31 o 
   1   4   2       39.03       50.69      3.07 o 
   2   4   2     1194.45     1002.56     17.53 o 
   3   4   2      514.62      470.85     13.22 o 
   4   4   2      282.37      239.17      8.95 o 
   5   4   2      406.05      470.17     13.19 o 
   6   4   2       66.15       59.86      8.65 o 
   7   4   2      300.42      290.82     16.55 o 
   8   4   2      154.48      147.83     13.44 o 
   9   4   2       39.42       45.42     10.33 o 
 -10   5   2      139.05      131.60     13.63 o 
  -9   5   2       40.74       47.54      9.21 o 
  -8   5   2      101.18      120.64     11.14 o 
  -7   5   2      258.38      293.43     15.62 o 
  -6   5   2      796.75      826.34     25.26 o 
  -5   5   2       26.80       37.33      5.91 o 
  -4   5   2      224.84      266.61     12.01 o 
  -3   5   2      253.15      308.55     12.44 o 
  -2   5   2      265.03      262.44     11.14 o 
  -1   5   2      157.63      197.36      9.71 o 
   0   5   2       81.80      155.45      5.32 o 
   1   5   2      776.58      802.79     35.34 o 
   2   5   2      931.92      971.71     30.18 o 
   3   5   2       26.43       28.83      3.95 o 
   4   5   2      668.27      657.38     29.46 o 
   5   5   2     3135.88     3181.50     46.15 o 
   6   5   2      948.07      953.71     21.51 o 
   7   5   2        0.42       -2.74      4.60 o 
   8   5   2       74.47       74.73     10.83 o 
  -9   6   2      188.73      188.78     15.24 o 
  -8   6   2       61.88       45.67      8.59 o 
  -7   6   2       21.66       25.20      6.53 o 
  -6   6   2      154.39      150.14     11.39 o 
  -5   6   2      532.53      578.02     20.59 o 
  -4   6   2      467.28      487.74     17.73 o 
  -3   6   2      272.96      377.24     14.81 o 
  -2   6   2     3149.66     2807.68     53.20 o 
  -1   6   2     5017.10     4724.56     80.82 o 
   0   6   2      256.02      323.35      8.32 o 
   1   6   2      120.56      110.53      4.78 o 
   2   6   2      171.14      126.12      9.83 o 
   3   6   2      367.94      407.30     12.35 o 
   4   6   2      104.44       86.59      6.69 o 
   5   6   2       51.54       70.05      6.62 o 
   6   6   2      191.97      216.15     10.80 o 
   7   6   2        5.87       13.63      6.60 o 
   8   6   2       17.26       18.11      7.84 o 
  -9   7   2       73.14       57.99     10.27 o 
  -8   7   2      272.57      266.12     16.67 o 
  -7   7   2       30.81       31.98      7.59 o 
  -6   7   2      430.06      431.93     19.72 o 
  -5   7   2     1542.91     1627.80     39.88 o 
  -4   7   2      366.28      388.13     16.67 o 
  -3   7   2      161.56      152.94     10.70 o 
  -2   7   2       63.90       69.69      7.72 o 
  -1   7   2        7.98        1.93      3.80 o 
   0   7   2       69.69       84.50      8.49 o 
   1   7   2      147.05      148.89     10.89 o 
   2   7   2      198.26      187.90     12.13 o 
   3   7   2        1.21       -0.38      4.67 o 
   4   7   2        2.18        2.63      5.51 o 
   5   7   2      103.41      129.20      8.70 o 
   6   7   2       20.31        8.36      4.92 o 
   7   7   2        0.73       -1.18      5.29 o 
  -9   8   2      127.29      132.09     14.50 o 
  -8   8   2      224.97      208.62     15.93 o 
  -7   8   2       34.92       30.49      8.03 o 
  -6   8   2      108.68      111.00     11.20 o 
  -5   8   2       59.45       60.66      8.65 o 
  -4   8   2       38.40       39.76      7.65 o 
  -3   8   2      317.93      329.83     16.24 o 
  -2   8   2       18.28       21.15      6.60 o 
  -1   8   2     1039.85     1100.38     20.11 o 
   0   8   2      963.00      927.02     27.75 o 
   1   8   2       12.82        6.47      5.04 o 
   2   8   2      241.52      225.67     14.06 o 
   3   8   2       10.60       12.94      5.79 o 
   4   8   2       24.32       37.64      7.19 o 
   5   8   2        1.81        8.18      4.48 o 
   6   8   2       21.41       27.75      6.54 o 
   7   8   2       16.26       29.18      9.02 o 
  -8   9   2       41.37       20.28      8.65 o 
  -7   9   2      283.91      354.28     20.28 o 
  -6   9   2      475.21      485.38     22.52 o 
  -5   9   2       19.38       26.94      7.78 o 
  -4   9   2      756.36      842.46     28.87 o 
  -3   9   2      527.84      492.47     21.34 o 
  -2   9   2       93.42       88.23     10.39 o 
  -1   9   2      524.47      574.73     22.65 o 
   0   9   2       97.79       93.27     10.39 o 
   1   9   2      276.25      289.20     16.24 o 
   2   9   2        2.63       -3.92      3.86 o 
   3   9   2        8.78       16.74      6.60 o 
   4   9   2      224.61      271.78     17.55 o 
   5   9   2      167.15      159.41     14.68 o 
   6   9   2        0.05       -8.68      5.79 o 
  -7  10   2      110.74      103.35     13.13 o 
  -6  10   2      208.12      187.47     15.62 o 
  -5  10   2      123.38      152.75     14.25 o 
  -4  10   2        4.44       -6.10      4.92 o 
  -3  10   2        9.25        7.47      6.53 o 
  -2  10   2      137.65      153.62     12.88 o 
  -1  10   2      168.01      188.84     13.75 o 
   0  10   2       54.36       63.15      9.64 o 
   1  10   2       60.71       34.41      7.72 o 
   2  10   2      347.46      318.88     18.42 o 
   3  10   2      117.03      122.08     12.69 o 
   4  10   2       15.06       16.49      7.28 o 
   5  10   2      154.00      156.73     15.56 o 
  -6  11   2       17.64        9.52      8.15 o 
  -5  11   2      313.78      304.38     19.66 o 
  -4  11   2      182.28      204.52     16.55 o 
  -3  11   2       66.54       45.79      9.33 o 
  -2  11   2       11.67       14.87      7.34 o 
  -1  11   2      182.13      176.83     14.12 o 
   0  11   2      308.84      345.20     19.85 o 
   1  11   2        0.67        5.91      6.91 o 
   2  11   2      329.67      358.89     20.47 o 
   3  11   2       67.11       80.20     11.64 o 
   4  11   2        4.62       11.39      7.47 o 
  -5  12   2      146.97      158.41     16.24 o 
  -4  12   2      457.21      490.85     25.14 o 
  -3  12   2        4.86        3.67      6.91 o 
  -2  12   2      133.45      122.14     13.32 o 
  -1  12   2      196.82      185.66     16.11 o 
   0  12   2       24.02       41.81     10.20 o 
   1  12   2        7.57       -0.19      6.28 o 
   2  12   2        3.22       -2.92      6.10 o 
   3  12   2       10.79       20.53      8.65 o 
  -3  13   2        5.46        5.48      8.46 o 
  -2  13   2       12.45       -0.93      6.66 o 
  -1  13   2        2.11        7.78      7.72 o 
   0  13   2       86.49       90.16     12.82 o 
  -1 -13   3        5.61        8.34      7.65 o 
   0 -13   3        0.31        2.43      6.84 o 
   1 -13   3        2.24        1.93      7.09 o 
   2 -13   3       62.97       57.99     11.08 o 
  -3 -12   3       36.97       33.10      7.34 o 
  -2 -12   3       78.70       74.45      8.99 o 
  -1 -12   3      631.67      620.65     27.07 o 
   0 -12   3      307.52      276.69     17.98 o 
   1 -12   3      142.08      117.72     13.19 o 
   2 -12   3      236.37      205.45     16.36 o 
   3 -12   3      223.30      210.18     16.55 o 
   4 -12   3       10.24        0.81      7.65 o 
   5 -12   3        4.55        9.21      8.84 o 
  -5 -11   3       57.19       45.82      7.64 o 
  -4 -11   3      375.43      366.76     17.23 o 
  -3 -11   3      131.63      104.55      9.44 o 
  -2 -11   3       23.99       16.94      6.56 o 
  -1 -11   3        0.35       -0.17      4.07 o 
   0 -11   3      169.47      149.08     12.94 o 
   1 -11   3      202.51      230.28     15.99 o 
   2 -11   3       60.77       51.70      9.40 o 
   3 -11   3      189.45      211.11     15.99 o 
   4 -11   3       39.67       38.27      9.96 o 
   5 -11   3        0.50        3.24      7.16 o 
   6 -11   3        8.69       13.07      7.96 o 
  -6 -10   3      158.72      160.74     11.28 o 
  -5 -10   3      187.55      203.47     11.82 o 
  -4 -10   3        1.78        5.42      4.48 o 
  -3 -10   3      193.53      187.59     10.81 o 
  -2 -10   3      776.31      899.16     22.54 o 
  -1 -10   3       87.93      113.97     14.16 o 
   0 -10   3       98.58      109.99      8.35 o 
   1 -10   3      207.67      215.97     14.25 o 
   2 -10   3       71.30       76.78     10.20 o 
   3 -10   3       16.37       13.00      6.91 o 
   4 -10   3        4.22        4.85      6.60 o 
   5 -10   3       41.33       44.55      9.40 o 
   6 -10   3       45.67       42.06      9.77 o 
   7 -10   3        0.16        7.59      7.53 o 
  -7  -9   3        0.07        1.56      5.37 o 
  -6  -9   3      170.84      154.22     15.59 o 
  -5  -9   3      126.71      150.43      9.82 o 
  -4  -9   3       42.52       30.58      5.78 o 
  -3  -9   3      188.37      248.43     11.68 o 
  -2  -9   3        1.52        7.78      4.16 o 
  -1  -9   3       46.63       41.62      6.00 o 
   0  -9   3       34.22       17.44      4.95 o 
   1  -9   3       15.03       23.83      6.91 o 
   2  -9   3       33.78       18.42      6.41 o 
   3  -9   3        2.46        1.06      4.98 o 
   4  -9   3      182.74      221.63     14.93 o 
   5  -9   3       56.77       61.41      9.83 o 
   6  -9   3        0.73       -0.87      6.10 o 
   7  -9   3       54.27       47.60     10.76 o 
  -7  -8   3       34.65       35.75      6.55 o 
  -6  -8   3       12.13       19.09      5.40 o 
  -5  -8   3       20.08       12.57      4.54 o 
  -4  -8   3       16.13        8.94      4.60 o 
  -3  -8   3       14.29       11.80      5.04 o 
  -2  -8   3      575.15      544.48     15.52 o 
  -1  -8   3      792.45      698.43     17.07 o 
   0  -8   3        9.88        3.08      4.54 o 
   1  -8   3      162.66      145.07      8.03 o 
   2  -8   3      560.48      523.46     19.72 o 
   3  -8   3      960.67      962.36     28.43 o 
   4  -8   3      685.70      691.14     24.76 o 
   5  -8   3       20.23       17.36      6.72 o 
   6  -8   3       33.88       30.61      8.09 o 
   7  -8   3      347.45      340.53     20.10 o 
   8  -8   3       37.76       39.32     10.14 o 
  -8  -7   3       89.89       89.30      8.45 o 
  -7  -7   3       94.90      118.00      8.85 o 
  -6  -7   3       56.78       71.09      7.19 o 
  -5  -7   3      380.74      437.15     13.97 o 
  -4  -7   3       83.27       82.21      6.55 o 
  -3  -7   3     1365.79     1379.48     25.45 o 
  -2  -7   3       21.10       34.10      5.51 o 
  -1  -7   3     1365.27     1248.89     32.73 o 
   0  -7   3     2454.62     2302.04     47.85 o 
   1  -7   3      354.32      300.63     10.07 o 
   2  -7   3      403.87      446.24     16.80 o 
   3  -7   3     1138.23     1045.92     28.68 o 
   4  -7   3     1045.91     1128.36     31.36 o 
   5  -7   3      306.62      360.44     17.55 o 
   6  -7   3        9.09        9.08      6.04 o 
   7  -7   3       23.64       28.12      7.96 o 
   8  -7   3      197.57      203.34     15.99 o 
  -9  -6   3       44.16       44.86      9.64 o 
  -8  -6   3        5.11       13.47      7.87 o 
  -7  -6   3       89.33       64.42      6.83 o 
  -6  -6   3      367.33      326.99     20.56 o 
  -5  -6   3       14.32       17.18      3.97 o 
  -4  -6   3        2.20        2.83      2.87 o 
  -3  -6   3      202.99      210.05      8.62 o 
  -2  -6   3     4632.99     4953.10     62.14 o 
  -1  -6   3      419.53      414.26      8.07 o 
   0  -6   3       10.19       13.06      2.60 o 
   1  -6   3       72.51       69.25      4.86 o 
   2  -6   3     1951.09     2251.62     44.49 o 
   3  -6   3     1122.78     1105.90     28.06 o 
   4  -6   3      238.32      253.61     13.19 o 
   5  -6   3     3731.65     3978.79     76.03 o 
   6  -6   3      101.42      112.37     10.76 o 
   7  -6   3       18.64       17.48      6.84 o 
   8  -6   3      374.36      333.56     19.29 o 
   9  -6   3      120.60      113.61     13.63 o 
  -9  -5   3       43.98       45.23      8.71 o 
  -8  -5   3        1.71       -0.58      3.71 o 
  -7  -5   3        2.56       11.70      4.16 o 
  -6  -5   3      150.73      164.89      8.38 o 
  -5  -5   3      247.58      245.59      9.57 o 
  -4  -5   3      347.48      335.56     10.43 o 
  -3  -5   3     2983.46     2922.03     39.70 o 
  -2  -5   3     9554.42     9095.70    103.38 o 
  -1  -5   3     8050.14     8226.21     75.02 o 
   0  -5   3      392.27      332.76      8.51 o 
   1  -5   3     1745.68     2045.70     23.09 o 
   2  -5   3     3336.13     3093.05     39.50 o 
   3  -5   3      708.08      688.22     20.35 o 
   4  -5   3      114.36      139.31      9.77 o 
   5  -5   3      982.80      921.11     27.07 o 
   6  -5   3      349.96      274.27     14.87 o 
   7  -5   3       70.34       61.16      8.77 o 
   8  -5   3        5.56       -2.36      5.10 o 
   9  -5   3       48.89       38.58      9.52 o 
  -9  -4   3        0.57       -2.43      4.98 o 
  -8  -4   3       75.45       86.99      7.28 o 
  -7  -4   3       65.18       66.08     12.44 o 
  -6  -4   3      125.05      131.69      7.33 o 
  -5  -4   3     1395.67     1409.62     44.52 o 
  -4  -4   3      359.87      408.01     10.72 o 
  -3  -4   3      881.87      803.68     15.12 o 
  -2  -4   3     3764.84     3677.08    250.00 o 
  -1  -4   3     6606.31     6967.61     63.44 o 
   0  -4   3     2496.33     2244.17     23.60 o 
   1  -4   3        0.35        0.86      1.63 o 
   2  -4   3      255.25      229.98      7.08 o 
   3  -4   3       48.05       81.75      6.28 o 
   4  -4   3        1.55        8.09      3.67 o 
   5  -4   3       34.71       27.31      5.66 o 
   6  -4   3      406.65      364.73     16.86 o 
   7  -4   3       15.14       21.47      6.72 o 
   8  -4   3       34.99       21.84      7.03 o 
   9  -4   3      136.12      150.32     14.37 o 
 -10  -3   3       12.57       19.41      7.03 o 
  -9  -3   3       65.71       58.49      9.27 o 
  -8  -3   3      207.45      199.55      9.56 o 
  -7  -3   3       43.65       35.88      4.92 o 
  -6  -3   3      290.90      288.85      9.93 o 
  -5  -3   3     1526.13     1616.38     19.44 o 
  -4  -3   3      141.67      128.66      4.78 o 
  -3  -3   3        8.07        1.06      1.03 o 
  -2  -3   3       38.09       62.73      3.95 o 
  -1  -3   3     4217.72     4265.20     39.77 o 
   0  -3   3     1742.94     1366.48     18.95 o 
   1  -3   3      483.85      450.41      7.12 o 
   2  -3   3     3013.60     3481.65     58.11 o 
   3  -3   3     2412.74     2599.28     34.25 o 
   4  -3   3     2151.23     2022.29     24.09 o 
   5  -3   3      403.66      447.61     17.55 o 
   6  -3   3      246.60      262.38     14.50 o 
   7  -3   3     1704.82     1733.70     44.18 o 
   8  -3   3      619.86      610.94     25.32 o 
   9  -3   3        9.29        7.87      5.51 o 
 -10  -2   3      256.76      263.19     17.30 o 
  -9  -2   3       50.08       39.95      7.90 o 
  -8  -2   3        0.38       -1.14      3.61 o 
  -7  -2   3      730.41      731.94     16.90 o 
  -6  -2   3     1509.98     1487.03     19.30 o 
  -5  -2   3       55.50       61.74      3.30 o 
  -4  -2   3      690.48      685.17     12.25 o 
  -3  -2   3     2139.83     2330.48     23.72 o 
  -2  -2   3      850.18      773.33     13.19 o 
  -1  -2   3     3632.81     3303.08     30.88 o 
   0  -2   3     2863.06     3456.36     38.49 o 
   1  -2   3     2199.90     2261.86     27.44 o 
   2  -2   3     5191.22     5782.15     64.70 o 
   3  -2   3     1135.75     1021.80     20.72 o 
   4  -2   3     1651.18     1551.65     24.21 o 
   5  -2   3     1210.63     1183.11     29.99 o 
   6  -2   3       10.80       15.62      5.41 o 
   7  -2   3      174.32      180.56     13.32 o 
   8  -2   3      406.98      356.15     19.10 o 
   9  -2   3      173.92      196.12     15.99 o 
 -10  -1   3      410.89      430.25     21.59 o 
  -9  -1   3        1.49        1.68      4.54 o 
  -8  -1   3        1.68       -2.44      3.05 o 
  -7  -1   3      218.13      235.84     10.30 o 
  -6  -1   3      561.35      456.50     11.75 o 
  -5  -1   3       65.65       57.00      4.09 o 
  -4  -1   3        8.66        8.90      1.99 o 
  -3  -1   3      345.77      425.51      7.70 o 
  -2  -1   3      260.43      292.60      5.36 o 
  -1  -1   3     1095.29     1719.41     20.14 o 
   0  -1   3      274.62      313.73      5.42 o 
   1  -1   3     2010.15     1964.72     39.42 o 
   2  -1   3     1748.60     1470.01     35.43 o 
   3  -1   3     1814.83     1765.43     24.63 o 
   4  -1   3       57.75       38.08      3.67 o 
   5  -1   3      792.24      701.42     15.18 o 
   6  -1   3     1117.35     1030.05     29.37 o 
   7  -1   3      287.42      272.96     15.31 o 
   8  -1   3      113.22       98.81     11.01 o 
   9  -1   3      293.62      251.37     16.99 o 
 -10   0   3       89.06       82.32     11.26 o 
  -9   0   3        7.99        1.37      4.60 o 
  -8   0   3      145.31      138.19      7.89 o 
  -7   0   3       41.03       53.86      4.93 o 
  -6   0   3       93.42       88.10      7.53 o 
  -5   0   3      507.94      497.14     15.12 o 
  -4   0   3       10.39        0.50      0.93 o 
  -3   0   3      203.65      215.57      5.28 o 
  -2   0   3     1554.73     1667.55     19.90 o 
  -1   0   3      978.96     1329.08     24.20 o 
   0   0   3    13552.73    14298.27    218.42 o 
   1   0   3     1250.82     1466.27     18.66 o 
   2   0   3      171.53      182.66      7.75 o 
   3   0   3     5555.90     5948.28     87.85 o 
   4   0   3       30.71       61.12      5.54 o 
   5   0   3      197.06      163.03      7.06 o 
   6   0   3      403.91      395.10     16.99 o 
   7   0   3       38.32       45.05      7.84 o 
   8   0   3        0.34        2.05      4.79 o 
   9   0   3       57.69       65.77     10.64 o 
 -10   1   3        9.35        6.97      6.47 o 
  -9   1   3        0.49       -3.11      4.29 o 
  -8   1   3        5.95        0.00      3.24 o 
  -7   1   3      366.34      393.79     16.43 o 
  -6   1   3       14.65       32.04      5.41 o 
  -5   1   3      110.17      169.43      8.90 o 
  -4   1   3      475.05      318.44     10.58 o 
  -3   1   3     1265.30     1170.67     22.03 o 
  -2   1   3     8921.49     9308.14     98.14 o 
  -1   1   3     7857.82     8075.18     85.29 o 
   0   1   3        5.77       31.92      2.02 o 
   1   1   3     5091.40     5450.21     59.44 o 
   3   1   3      170.95      223.44     10.95 o 
   4   1   3     3451.28     3861.93     38.33 o 
   5   1   3      254.92      241.80      8.33 o 
   6   1   3       43.72       58.11      7.59 o 
   7   1   3       92.43      108.01     10.52 o 
   8   1   3       17.72       35.03      7.96 o 
   9   1   3        0.32       -0.87      5.29 o 
 -10   2   3      109.01      120.89     12.57 o 
  -9   2   3        0.16        8.71      5.48 o 
  -8   2   3      123.43      124.11      9.30 o 
  -7   2   3     1544.56     1383.06     49.81 o 
  -6   2   3       84.28      103.35      7.72 o 
  -5   2   3     3816.94     3641.55     62.78 o 
  -4   2   3      600.50      591.71     15.43 o 
  -3   2   3     3242.87     3697.68     59.61 o 
  -2   2   3       11.92       37.66      2.58 o 
  -1   2   3     1784.43     1779.12     22.01 o 
   0   2   3      581.46      556.17     12.82 o 
   1   2   3     3527.87     4086.84     62.44 o 
   2   2   3      616.01      609.26     10.84 o 
   3   2   3      839.82      707.10     10.27 o 
   4   2   3     6043.75     6141.37     58.09 o 
   5   2   3      525.54      455.09     11.44 o 
   6   2   3      152.18      165.07     11.51 o 
   7   2   3      343.03      312.10     16.74 o 
   8   2   3      166.36      169.11     13.50 o 
   9   2   3      159.83      162.15     14.81 o 
 -10   3   3      512.50      454.77     22.09 o 
  -9   3   3      132.29      141.55     12.13 o 
  -8   3   3        0.98        2.36      4.42 o 
  -7   3   3      663.62      611.93     20.66 o 
  -6   3   3     1722.72     1611.69     35.53 o 
  -5   3   3     1105.54     1018.85     24.95 o 
  -4   3   3      959.54     1075.91     24.27 o 
  -3   3   3      838.99      626.12     15.80 o 
  -2   3   3     5506.08     5031.67     56.73 o 
  -1   3   3       12.25       24.59      2.33 o 
   0   3   3      511.70      569.00     14.93 o 
   1   3   3       98.19       36.95      2.73 o 
   2   3   3       97.66      147.16      5.10 o 
   3   3   3      249.61      286.78      6.32 o 
   4   3   3      470.73      447.27      8.54 o 
   5   3   3      773.70      750.23     16.14 o 
   6   3   3       21.34       14.81      5.23 o 
   7   3   3        2.09        5.72      4.54 o 
   8   3   3        8.05        8.09      5.79 o 
   9   3   3      175.28      167.19     15.37 o 
 -10   4   3      166.17      148.15     13.56 o 
  -9   4   3      307.41      301.46     16.92 o 
  -8   4   3      147.83      142.80     11.45 o 
  -7   4   3       83.69      113.74      9.89 o 
  -6   4   3      889.55      934.86     25.76 o 
  -5   4   3      445.96      533.23     17.61 o 
  -4   4   3      795.73      737.62     19.72 o 
  -3   4   3      152.55      149.83      8.09 o 
  -2   4   3       73.28       43.31      4.85 o 
  -1   4   3        9.97       15.22      2.23 o 
   0   4   3      956.83     1214.25     17.80 o 
   1   4   3      979.87     1020.86     15.69 o 
   2   4   3        1.97       -0.12      1.67 o 
   3   4   3      336.21      332.75      7.03 o 
   4   4   3      365.59      338.54     10.61 o 
   5   4   3        1.69        3.94      3.12 o 
   6   4   3      161.19      144.35     11.70 o 
   7   4   3      175.65      170.17     13.56 o 
   8   4   3       55.49       55.81     10.08 o 
 -10   5   3       29.59       33.54      8.71 o 
  -9   5   3       72.10       78.90     10.39 o 
  -8   5   3       86.78       86.61      9.96 o 
  -7   5   3        1.27        3.36      4.42 o 
  -6   5   3        0.05        1.99      4.11 o 
  -5   5   3       30.00       25.26      5.04 o 
  -4   5   3      580.44      506.84     16.99 o 
  -3   5   3       13.21       31.17      4.79 o 
  -2   5   3      173.45      158.29      9.15 o 
  -1   5   3      297.42      261.07     13.47 o 
   0   5   3      421.60      269.62      7.44 o 
   1   5   3      580.71      662.30     12.23 o 
   2   5   3       34.95       25.82      3.24 o 
   3   5   3      496.35      539.57     19.23 o 
   4   5   3      247.55      262.95     10.20 o 
   5   5   3        2.26        7.48      3.84 o 
   6   5   3      102.51      109.51     11.08 o 
   7   5   3       22.51       33.66      8.40 o 
   8   5   3        0.59        6.41      5.85 o 
 -10   6   3       15.08        5.60      6.47 o 
  -9   6   3        0.05       -5.72      5.35 o 
  -8   6   3      126.19      124.32     12.01 o 
  -7   6   3      479.10      435.48     19.47 o 
  -6   6   3       21.37       37.83      7.03 o 
  -5   6   3      267.87      279.93     14.00 o 
  -4   6   3      779.74      890.87     24.95 o 
  -3   6   3        6.88       10.45      4.36 o 
  -2   6   3      353.45      279.55     12.94 o 
  -1   6   3      461.68      396.22     15.37 o 
   0   6   3     2292.98     2451.50     32.53 o 
   1   6   3      203.37      208.58      6.94 o 
   2   6   3      464.02      401.32     16.36 o 
   3   6   3      658.27      745.96     24.20 o 
   4   6   3      208.49      199.20      9.44 o 
   5   6   3       18.72       18.71      4.99 o 
   6   6   3        0.39        0.50      4.92 o 
   7   6   3       31.49       30.24      8.28 o 
   8   6   3       33.21       26.38      8.40 o 
  -9   7   3       13.67       22.83      7.59 o 
  -8   7   3        2.22       -0.31      5.54 o 
  -7   7   3      466.09      476.42     21.15 o 
  -6   7   3      689.48      705.51     25.07 o 
  -5   7   3        9.41        9.27      5.29 o 
  -4   7   3      445.63      458.56     18.35 o 
  -3   7   3      690.10      692.14     22.40 o 
  -2   7   3      147.78      131.78      9.96 o 
  -1   7   3       77.05       70.49      4.91 o 
   0   7   3      147.76      175.28      8.68 o 
   1   7   3     1794.86     1794.24     41.19 o 
   2   7   3      660.12      713.17     23.89 o 
   3   7   3      217.26      232.77     13.94 o 
   4   7   3      182.29      156.05     12.82 o 
   5   7   3      221.87      209.43     14.81 o 
   6   7   3        0.93        3.61      5.85 o 
   7   7   3       10.70       10.02      6.91 o 
  -9   8   3       75.22       92.77     12.69 o 
  -8   8   3       16.76       18.73      7.59 o 
  -7   8   3       44.66       40.57      8.77 o 
  -6   8   3      994.01      987.43     31.48 o 
  -5   8   3      812.55      921.48     29.49 o 
  -4   8   3      646.63      707.82     24.76 o 
  -3   8   3      106.09      111.37     10.64 o 
  -2   8   3     1143.27     1146.70     26.54 o 
  -1   8   3     2121.94     2096.55     31.39 o 
   0   8   3       78.60       93.27     10.20 o 
   1   8   3     1570.40     1666.94     41.07 o 
   2   8   3       20.80       23.77      6.53 o 
   3   8   3      209.72      170.79     12.76 o 
   4   8   3       60.30       55.13      9.33 o 
   5   8   3       91.61       97.25     11.70 o 
   6   8   3        1.47        4.36      5.97 o 
  -8   9   3      146.64      165.63     15.12 o 
  -7   9   3       90.82       89.53     11.70 o 
  -6   9   3      188.94      182.68     14.37 o 
  -5   9   3     1337.98     1394.54     39.39 o 
  -4   9   3      150.38      167.37     13.32 o 
  -3   9   3      308.11      270.53     16.43 o 
  -2   9   3      360.91      328.83     17.17 o 
  -1   9   3        1.73        8.65      5.79 o 
   0   9   3       14.89       18.91      7.28 o 
   1   9   3       22.32       13.13      6.10 o 
   2   9   3        0.26        1.37      4.48 o 
   3   9   3       26.47       25.14      7.16 o 
   4   9   3      212.91      214.72     16.30 o 
   5   9   3       13.58       22.21      7.84 o 
   6   9   3        0.47       -8.49      5.66 o 
  -7  10   3        0.95        3.80      6.97 o 
  -6  10   3       32.15       29.99      9.21 o 
  -5  10   3      115.82      123.69     13.07 o 
  -4  10   3        5.36       -4.79      5.10 o 
  -3  10   3       12.24       15.96      4.60 o 
  -2  10   3      155.81      155.99     13.56 o 
  -1  10   3        0.50       12.20      6.28 o 
   0  10   3      275.51      297.23     17.55 o 
   1  10   3      169.42      193.57     14.68 o 
   2  10   3       31.42       30.43      8.15 o 
   3  10   3       25.11       28.87      8.15 o 
   4  10   3       58.01       66.39     10.89 o 
   5  10   3        5.91        3.36      6.53 o 
  -6  11   3       23.24       22.27      9.46 o 
  -5  11   3       47.52       51.33     10.89 o 
  -4  11   3      121.08       93.70     12.20 o 
  -3  11   3      205.17      189.71     15.49 o 
  -2  11   3       66.48       63.15     10.33 o 
  -1  11   3       14.05       33.41      8.59 o 
   0  11   3      202.19      221.50     16.80 o 
   1  11   3      170.38      192.88     15.62 o 
   2  11   3       20.91       17.98      7.59 o 
   3  11   3       48.67       51.58     10.27 o 
   4  11   3       75.40       93.95     13.19 o 
  -5  12   3      144.31      129.23     15.37 o 
  -4  12   3       30.91       36.83     10.39 o 
  -3  12   3       46.25       34.22     10.14 o 
  -2  12   3      303.99      328.52     19.60 o 
  -1  12   3       68.88       78.65     12.01 o 
   0  12   3        5.64        8.52      8.09 o 
   1  12   3       89.09       77.22     11.76 o 
   2  12   3      105.29      103.66     12.88 o 
  -2  13   3       21.44       16.86      9.02 o 
  -1  13   3      305.42      320.74     21.71 o 
  -1 -13   4        9.23        9.71      7.78 o 
   0 -13   4       77.13       65.52     11.01 o 
   1 -13   4       30.96       17.55      8.21 o 
   2 -13   4       27.78       34.28      9.58 o 
  -3 -12   4        0.62       -7.11     12.32 o 
  -2 -12   4       56.86       53.43     11.57 o 
  -1 -12   4      145.00      162.75     11.31 o 
   0 -12   4        0.09        6.91      6.16 o 
   1 -12   4       72.08       79.27     11.26 o 
   2 -12   4       33.77       33.79      8.96 o 
   3 -12   4       16.12       13.50      8.59 o 
   4 -12   4       12.59        2.18      7.34 o 
  -5 -11   4        4.32        8.60      5.17 o 
  -4 -11   4       28.35       55.24      8.59 o 
  -3 -11   4       33.01       26.42      6.30 o 
  -2 -11   4       69.50       55.44     10.89 o 
  -1 -11   4       23.60       19.74      5.76 o 
   0 -11   4       48.20       60.54      9.52 o 
   1 -11   4       34.50       48.97      8.90 o 
   2 -11   4      142.11      136.88     13.00 o 
   3 -11   4      688.74      704.14     28.06 o 
   4 -11   4       23.45       21.84      8.40 o 
   5 -11   4        1.27       -7.84      5.23 o 
  -6 -10   4       40.13       39.25      7.14 o 
  -5 -10   4       19.40       31.99      9.27 o 
  -4 -10   4      427.31      392.51     15.65 o 
  -3 -10   4       57.11       56.32      6.92 o 
  -2 -10   4      222.76      248.37     12.15 o 
  -1 -10   4      458.32      503.56     16.16 o 
   0 -10   4       69.42       81.86      7.48 o 
   1 -10   4      102.12      105.71     10.76 o 
   2 -10   4        0.76        1.37      5.60 o 
   3 -10   4       42.83       28.25      7.90 o 
   4 -10   4       57.75       69.25     10.39 o 
   5 -10   4       39.07       35.84      9.46 o 
   6 -10   4        0.24       -0.44      6.72 o 
  -7  -9   4      137.05      126.89     10.13 o 
  -6  -9   4       48.41       63.66      7.62 o 
  -5  -9   4        4.38        3.38      7.28 o 
  -4  -9   4      113.29      142.49      9.36 o 
  -3  -9   4      613.66      507.18     15.90 o 
  -2  -9   4       22.80       18.94      4.98 o 
  -1  -9   4        6.46        6.59      4.05 o 
   0  -9   4        7.62        5.87      5.16 o 
   1  -9   4      555.77      572.65     16.03 o 
   2  -9   4      176.18      167.56     12.44 o 
   3  -9   4      416.32      362.12     17.98 o 
   4  -9   4     3132.25     3210.68     67.63 o 
   5  -9   4       19.55       25.01      7.90 o 
   6  -9   4        2.09       -8.40      5.60 o 
   7  -9   4      120.03      140.43     15.06 o 
  -7  -8   4       33.65       58.63      8.65 o 
  -6  -8   4      222.54      233.43     11.69 o 
  -5  -8   4      291.44      335.48     14.65 o 
  -4  -8   4      221.29      193.20      9.83 o 
  -3  -8   4     2021.85     1771.64     31.24 o 
  -2  -8   4     3473.92     3528.35     50.22 o 
  -1  -8   4      165.48      184.08     12.57 o 
   0  -8   4      841.75      927.03     23.15 o 
   1  -8   4      981.80      957.96     22.09 o 
   2  -8   4      456.66      444.50     18.35 o 
   3  -8   4       34.26       16.99      5.97 o 
   4  -8   4      576.38      556.37     22.27 o 
   5  -8   4      432.33      410.47     20.16 o 
   6  -8   4        4.79       12.32      6.72 o 
   7  -8   4       25.19       28.56      8.77 o 
   8  -8   4      189.55      164.14     15.87 o 
  -8  -7   4       43.48       45.09      7.90 o 
  -7  -7   4        8.03        7.69      6.50 o 
  -6  -7   4      179.71      180.86     10.10 o 
  -5  -7   4      287.82      294.60     11.65 o 
  -4  -7   4      185.69      179.12     20.69 o 
  -3  -7   4      122.66      154.58     20.72 o 
  -2  -7   4      715.45      708.18     16.54 o 
  -1  -7   4       30.45       39.19      4.54 o 
   0  -7   4       64.73       65.48      8.24 o 
   1  -7   4       21.95       30.16      3.27 o 
   2  -7   4      356.22      260.27     13.07 o 
   3  -7   4      488.83      522.34     19.41 o 
   4  -7   4       58.42       57.24      7.84 o 
   5  -7   4      254.45      303.01     16.43 o 
   6  -7   4       45.97       63.84      9.77 o 
   7  -7   4      264.05      239.11     16.80 o 
   8  -7   4       21.74       21.40      8.28 o 
  -9  -6   4        2.67       -9.61      6.41 o 
  -8  -6   4        3.08        5.90      4.35 o 
  -7  -6   4        1.50        8.43      4.08 o 
  -6  -6   4        2.41        8.91     10.30 o 
  -5  -6   4        1.96        1.04      3.02 o 
  -4  -6   4       10.04       20.96      4.92 o 
  -3  -6   4       52.24       65.03      5.32 o 
  -2  -6   4      276.51      318.03      7.05 o 
  -1  -6   4     1421.94     1317.71     29.38 o 
   0  -6   4       42.40       29.50      2.79 o 
   1  -6   4       21.29       24.46      2.73 o 
   2  -6   4       14.13       24.10      3.83 o 
   3  -6   4     1891.63     1792.06     28.30 o 
   4  -6   4      638.38      629.36     21.78 o 
   5  -6   4       26.92       25.20      6.47 o 
   6  -6   4      543.53      533.60     22.03 o 
   7  -6   4      276.79      254.23     16.24 o 
   8  -6   4       14.24       17.42      7.16 o 
  -9  -5   4       22.77       24.01      7.44 o 
  -8  -5   4       76.29       79.08      7.25 o 
  -7  -5   4      231.19      237.35     10.44 o 
  -6  -5   4        0.47       -1.67      2.89 o 
  -5  -5   4      467.44      441.74     12.52 o 
  -4  -5   4      241.76      197.99      7.91 o 
  -3  -5   4     1337.79     1475.92     36.46 o 
  -1  -5   4     1038.95     1059.57     17.22 o 
   0  -5   4     2391.47     2250.98     24.74 o 
   1  -5   4     1610.09     1609.33     23.28 o 
   2  -5   4       40.50       17.33      2.34 o 
   3  -5   4     2028.59     1854.51     28.38 o 
   4  -5   4      296.33      312.35     10.39 o 
   5  -5   4        6.87        9.33      4.54 o 
   6  -5   4       11.40        6.22      4.98 o 
   7  -5   4      248.84      219.08     14.56 o 
   8  -5   4      112.25      101.92     11.70 o 
   9  -5   4        0.49       -2.18      6.47 o 
  -9  -4   4       24.71       23.61      8.18 o 
  -8  -4   4       97.49      103.39      7.77 o 
  -7  -4   4      224.86      199.18      9.36 o 
  -6  -4   4      442.59      457.88     12.93 o 
  -5  -4   4        5.76       10.15      2.93 o 
  -4  -4   4      471.11      200.91      9.02 o 
  -3  -4   4     1792.07     1947.70     28.62 o 
  -2  -4   4     2530.34     2601.82     26.80 o 
  -1  -4   4      644.69      610.42      9.23 o 
   0  -4   4      267.63      421.39      9.33 o 
   1  -4   4      120.60      110.50      3.90 o 
   2  -4   4     1342.46     1395.26     17.09 o 
   3  -4   4      101.88       70.72      4.76 o 
   4  -4   4     1130.20     1273.12     22.38 o 
   5  -4   4     1005.15      927.02     26.82 o 
   6  -4   4      853.49      891.99     27.81 o 
   7  -4   4      178.10      174.53     13.00 o 
   8  -4   4      494.53      488.43     22.90 o 
   9  -4   4      418.31      399.14     22.34 o 
  -9  -3   4       26.94       27.63      5.52 o 
  -8  -3   4      350.07      369.85     12.92 o 
  -7  -3   4        6.95        4.87      3.21 o 
  -6  -3   4      486.60      500.43     13.10 o 
  -5  -3   4     1583.50     1574.38     24.79 o 
  -4  -3   4      166.45      151.52      4.57 o 
  -3  -3   4      423.32      535.64      8.23 o 
  -2  -3   4      230.80      146.94      3.91 o 
  -1  -3   4     4014.17     4473.74     41.85 o 
   0  -3   4      274.00      410.64      6.74 o 
   1  -3   4       26.53       15.35      1.69 o 
   2  -3   4     6610.38     6452.49     72.61 o 
   3  -3   4     1888.49     1956.15     27.97 o 
   4  -3   4        3.45        5.06      2.45 o 
   5  -3   4      162.99      161.29      7.74 o 
   6  -3   4      331.28      288.33     15.43 o 
   7  -3   4      110.81      121.39     12.01 o 
   8  -3   4       24.00       18.73      7.34 o 
   9  -3   4      260.07      265.62     13.13 o 
 -10  -2   4        0.57       13.38      6.47 o 
  -9  -2   4       19.70       26.26      6.97 o 
  -8  -2   4      156.87      156.19      8.71 o 
  -7  -2   4        8.61       10.71      3.80 o 
  -6  -2   4       14.39       11.89      2.38 o 
  -5  -2   4      514.22      495.39     22.18 o 
  -4  -2   4        2.92        1.48      1.25 o 
  -3  -2   4       39.22       62.81      2.71 o 
  -2  -2   4       59.52      103.73      3.49 o 
  -1  -2   4     2052.12     1988.54     20.06 o 
   0  -2   4     1569.61     2015.11     42.99 o 
   1  -2   4     2013.49     2289.45     41.56 o 
   2  -2   4      257.21      389.62      8.87 o 
   3  -2   4     4956.70     5880.91     72.67 o 
   4  -2   4      646.44      588.45     13.30 o 
   5  -2   4        0.72        1.31      2.48 o 
   6  -2   4      284.73      263.94     14.37 o 
   7  -2   4      380.49      360.13     18.11 o 
   8  -2   4      171.13      176.52     14.06 o 
   9  -2   4        2.92        5.10      6.10 o 
 -10  -1   4        7.14        5.97      6.47 o 
  -9  -1   4       29.43       18.60      6.35 o 
  -8  -1   4       96.28       85.65      6.57 o 
  -7  -1   4       19.30       17.81      4.08 o 
  -6  -1   4      320.67      280.97      7.19 o 
  -5  -1   4       15.41       22.45      2.36 o 
  -4  -1   4       16.35       10.51      1.88 o 
  -3  -1   4        4.81        2.75      1.16 o 
  -2  -1   4     2271.00     2502.37     29.65 o 
  -1  -1   4      504.76      339.66      5.52 o 
   0  -1   4      506.71      568.21      8.80 o 
   1  -1   4     1297.43     1127.06     15.94 o 
   2  -1   4      518.83      394.46      8.70 o 
   3  -1   4     7034.67     7555.75     84.44 o 
   4  -1   4      455.26      410.28     10.67 o 
   5  -1   4        1.12        3.16      2.57 o 
   6  -1   4      350.61      323.10     11.15 o 
   7  -1   4      264.99      293.12     16.43 o 
   8  -1   4      222.20      195.12     14.37 o 
   9  -1   4       40.53       31.23      8.46 o 
 -10   0   4      173.40      177.26     14.68 o 
  -9   0   4       44.71       46.23      8.09 o 
  -8   0   4       51.44       50.31      5.39 o 
  -7   0   4      762.23      791.04     17.21 o 
  -6   0   4      446.50      389.87     14.12 o 
  -5   0   4        7.92       23.02      2.71 o 
  -4   0   4      833.70      777.21     12.90 o 
  -3   0   4      218.90      218.81      5.22 o 
  -2   0   4      172.42      199.03      3.99 o 
  -1   0   4     4288.29     4713.71     60.63 o 
   0   0   4     1974.87     2067.68     24.55 o 
   1   0   4       63.72      100.75      4.17 o 
   2   0   4        1.49        9.76      2.64 o 
   3   0   4     1785.83     1836.70     25.80 o 
   4   0   4     2169.87     2451.38     45.48 o 
   5   0   4      178.76      223.25      8.42 o 
   6   0   4       37.56       41.31      7.68 o 
   7   0   4       20.33       35.40      7.40 o 
   8   0   4      169.92      180.38     13.88 o 
   9   0   4      213.50      203.34     16.18 o 
 -10   1   4      218.07      232.52     16.18 o 
  -9   1   4       49.12       45.11      8.21 o 
  -8   1   4       37.91       40.32      7.22 o 
  -7   1   4      435.76      442.38     17.17 o 
  -6   1   4     1036.91     1037.83     25.76 o 
  -4   1   4        2.46       12.96      2.12 o 
  -3   1   4     2175.54     2044.25     25.52 o 
  -2   1   4     4652.19     5156.39     56.28 o 
  -1   1   4     9665.06    10828.66    114.29 o 
   0   1   4      505.89      649.23     10.25 o 
   1   1   4      235.99      175.03      5.20 o 
   2   1   4      857.82      874.96     14.34 o 
   3   1   4     2094.28     1868.08     26.08 o 
   6   1   4      632.90      592.15     14.67 o 
   7   1   4       57.07       69.81      9.46 o 
   8   1   4      107.53       96.57     11.14 o 
   9   1   4      339.46      328.27     20.35 o 
 -10   2   4       16.65       14.75      6.84 o 
  -9   2   4      166.13      138.56     11.57 o 
  -8   2   4      379.88      380.48     16.55 o 
  -7   2   4      326.72      346.94     14.62 o 
  -6   2   4     1291.70     1377.55     30.99 o 
  -5   2   4     2536.85     2482.58     45.36 o 
  -4   2   4      720.66      420.17     12.44 o 
  -3   2   4      388.22      259.65      6.61 o 
  -2   2   4       78.15       49.91      2.93 o 
  -1   2   4     1233.86     1084.30     15.26 o 
   0   2   4    12963.60    12964.64    135.98 o 
   1   2   4      815.66      678.26     16.67 o 
   2   2   4      635.53      617.12     26.57 o 
   3   2   4      186.70      197.73      8.90 o 
   4   2   4        1.09        2.74      2.22 o 
   5   2   4      274.63      252.01     15.37 o 
   6   2   4       45.76       51.77      7.90 o 
   7   2   4        0.90       -2.05      4.11 o 
   8   2   4        1.98        6.28      5.79 o 
   9   2   4       23.75       27.56      8.34 o 
 -10   3   4       42.98       40.32      8.59 o 
  -9   3   4      274.29      251.06     15.06 o 
  -8   3   4      676.16      640.00     22.40 o 
  -7   3   4      238.39      248.26     13.00 o 
  -6   3   4      148.25      155.86      9.77 o 
  -5   3   4      266.27      273.77     11.57 o 
  -4   3   4      581.33      731.89     18.48 o 
  -3   3   4      123.63      174.99     11.32 o 
  -2   3   4      840.00      715.27     12.38 o 
  -1   3   4     3958.88     3771.41     43.81 o 
   0   3   4      488.02      493.90     10.98 o 
   1   3   4     2295.69     2246.16     28.74 o 
   2   3   4      611.04      573.61     11.33 o 
   3   3   4      345.40      365.44      9.30 o 
   4   3   4       39.24       50.01      4.16 o 
   5   3   4      119.81      126.00     10.70 o 
   6   3   4        0.63        2.43      4.92 o 
   7   3   4       12.36       12.63      6.16 o 
   8   3   4       60.32       53.01      9.89 o 
 -10   4   4       11.98       10.27      6.66 o 
  -9   4   4       21.11       17.67      6.72 o 
  -8   4   4      406.60      392.24     18.17 o 
  -7   4   4      633.93      634.77     21.71 o 
  -6   4   4      167.74      158.35     10.02 o 
  -5   4   4      192.18      210.68     10.76 o 
  -4   4   4       43.11       62.22      6.04 o 
  -3   4   4       49.81       74.18      4.51 o 
  -2   4   4       45.28      103.81      5.20 o 
  -1   4   4       94.07      136.56      5.38 o 
   0   4   4      315.15      405.74     13.44 o 
   1   4   4       43.79       84.25      4.54 o 
   2   4   4        3.15        1.87      1.90 o 
   3   4   4      413.65      407.90     17.92 o 
   4   4   4     1087.20     1146.22     31.05 o 
   5   4   4      271.03      291.56     15.56 o 
   6   4   4        0.69        1.18      4.29 o 
   7   4   4      105.14      109.20     11.64 o 
   8   4   4       37.54       31.30      8.59 o 
 -10   5   4      106.71      122.64     13.07 o 
  -9   5   4      137.72      147.59     12.88 o 
  -8   5   4        0.99        3.17      4.67 o 
  -7   5   4      724.82      663.08     23.15 o 
  -6   5   4      742.39      754.04     23.27 o 
  -5   5   4      482.92      524.39     18.04 o 
  -4   5   4       13.96       32.67      5.35 o 
  -3   5   4     1201.44     1039.18     18.32 o 
  -2   5   4     2415.29     2488.78     33.35 o 
  -1   5   4      384.34      454.47     10.33 o 
   0   5   4     2594.57     2187.50     33.85 o 
   1   5   4      545.61      515.91     21.25 o 
   2   5   4        1.45        3.51      2.29 o 
   3   5   4       13.82       19.35      5.29 o 
   4   5   4      593.73      681.31     23.89 o 
   5   5   4      398.35      375.56     18.60 o 
   6   5   4       99.32      119.28     11.64 o 
   7   5   4        4.69       -1.12      5.29 o 
   8   5   4       22.44       20.78      7.65 o 
 -10   6   4       56.47       50.52      9.89 o 
  -9   6   4      170.90      168.55     13.63 o 
  -8   6   4       90.36       96.75     10.76 o 
  -7   6   4      148.14      165.38     12.01 o 
  -6   6   4      834.98      884.46     27.00 o 
  -5   6   4      338.03      414.32     16.86 o 
  -4   6   4       52.29       41.25      6.16 o 
  -3   6   4        2.58        2.36      3.33 o 
  -2   6   4      391.13      471.19     12.91 o 
  -1   6   4     2245.68     2236.94     44.92 o 
   0   6   4     1693.27     1637.03     29.40 o 
   1   6   4      323.52      334.76     22.80 o 
   2   6   4      120.16      133.71     10.45 o 
   3   6   4     1409.29     1352.54     35.40 o 
   4   6   4      526.87      545.55     21.65 o 
   5   6   4        8.04       10.14      6.41 o 
   6   6   4        2.42       -1.24      4.42 o 
   7   6   4       97.67      107.21     12.69 o 
  -9   7   4       16.15       25.76      8.59 o 
  -8   7   4        0.98        7.22      6.47 o 
  -7   7   4       48.50       34.41      8.03 o 
  -6   7   4        1.66        4.54      5.48 o 
  -5   7   4      205.78      212.73     13.50 o 
  -4   7   4     1475.05     1584.00     38.20 o 
  -3   7   4     1108.35     1183.67     22.00 o 
  -2   7   4       47.64       31.59      4.04 o 
  -1   7   4      939.68      944.75     26.07 o 
   0   7   4     1030.02      961.99     19.04 o 
   1   7   4       76.43       88.35      9.15 o 
   2   7   4       28.91       33.41      7.16 o 
   3   7   4       41.43       43.99      7.90 o 
   4   7   4       97.99      124.13     11.64 o 
   5   7   4       26.77       11.45      7.09 o 
   6   7   4        2.24        6.41      5.85 o 
   7   7   4        5.57       13.38      6.91 o 
  -9   8   4        2.93        6.84      6.91 o 
  -8   8   4      126.75      117.72     12.69 o 
  -7   8   4      103.47       94.64     10.83 o 
  -6   8   4      168.15      174.40     13.88 o 
  -5   8   4      135.56      138.94     12.32 o 
  -4   8   4      303.67      379.60     18.35 o 
  -3   8   4       97.20       85.53      6.52 o 
  -2   8   4       32.17       39.90      4.96 o 
  -1   8   4      326.61      343.62     10.75 o 
   0   8   4      706.10      747.14     25.51 o 
   1   8   4      165.42      140.43     11.64 o 
   2   8   4      264.60      258.77     15.49 o 
   3   8   4       86.07       93.27     10.52 o 
   4   8   4       41.59       22.15      7.34 o 
   5   8   4        3.70       14.06      7.16 o 
   6   8   4        8.04        6.78      7.40 o 
  -8   9   4       40.38       28.31      9.21 o 
  -7   9   4        1.85       -2.99      5.72 o 
  -6   9   4      482.91      473.00     22.65 o 
  -5   9   4      252.71      258.77     16.55 o 
  -4   9   4      298.90      286.81     11.66 o 
  -3   9   4      839.66      878.92     28.84 o 
  -2   9   4      123.83       68.44      7.47 o 
  -1   9   4       22.01       18.35      6.66 o 
   0   9   4      172.26      184.23     13.63 o 
   1   9   4       56.85       53.63      8.77 o 
   2   9   4      109.71      129.73     12.01 o 
   3   9   4        0.82        1.74      5.54 o 
   4   9   4      261.92      272.65     17.98 o 
   5   9   4      185.03      198.36     15.99 o 
  -7  10   4       54.49       54.63     11.01 o 
  -6  10   4      140.48      158.10     15.31 o 
  -5  10   4      333.00      327.78     19.54 o 
  -4  10   4        0.94       -2.85      4.00 o 
  -3  10   4        7.52        6.94      4.04 o 
  -2  10   4      400.57      369.15     18.91 o 
  -1  10   4      593.43      592.21     24.27 o 
   0  10   4        2.24        2.80      5.79 o 
   1  10   4      270.80      289.51     17.86 o 
   2  10   4      459.46      447.11     21.84 o 
   3  10   4       77.33       88.60     11.82 o 
   4  10   4        3.80        3.67      6.72 o 
  -6  11   4       15.71       13.07      7.84 o 
  -5  11   4      138.87      115.42     13.97 o 
  -4  11   4      130.37      141.24      9.64 o 
  -3  11   4       62.34       65.08     11.26 o 
  -2  11   4       93.30       69.69     10.70 o 
  -1  11   4      162.29      188.90     15.68 o 
   0  11   4       36.88       56.56      9.96 o 
   1  11   4       37.05       34.84      9.15 o 
   2  11   4        3.09        6.53      7.03 o 
   3  11   4      112.50      114.80     13.88 o 
  -5  12   4        0.24       -5.87      3.92 o 
  -4  12   4       22.13       19.66      8.59 o 
  -3  12   4       34.74       21.15      8.46 o 
  -2  12   4       78.98       95.63     12.44 o 
  -1  12   4      323.47      332.57     20.59 o 
   0  12   4       82.34       92.65     12.38 o 
   1  12   4        9.98       17.86      9.02 o 
   2  12   4        0.06        0.31      7.16 o 
   0 -13   5       44.11       46.79      9.77 o 
   1 -13   5        1.31        8.40      7.47 o 
  -3 -12   5        0.19        6.64      5.45 o 
  -2 -12   5        0.75       -4.32      4.80 o 
  -1 -12   5       56.23       67.30     13.53 o 
   0 -12   5      306.58      274.33     16.99 o 
   1 -12   5      108.30       77.65     10.95 o 
   2 -12   5      107.48       94.76     12.13 o 
   3 -12   5     1020.28      944.38     34.41 o 
   4 -12   5       18.77       28.25      9.52 o 
  -5 -11   5        4.80        5.72      9.08 o 
  -4 -11   5      519.39      473.79     17.62 o 
  -3 -11   5      913.22      928.71     25.57 o 
  -2 -11   5      135.46      130.09      9.55 o 
  -1 -11   5      202.93      166.31     10.41 o 
   0 -11   5      282.59      269.52     12.63 o 
   1 -11   5      189.68      183.74     14.50 o 
   2 -11   5       81.25      113.05     12.44 o 
   3 -11   5      142.63      157.17     14.44 o 
   4 -11   5      133.10      142.05     14.19 o 
   5 -11   5        3.45       -8.77      5.85 o 
  -6 -10   5      193.93      177.14     18.04 o 
  -5 -10   5        2.62        8.81      6.04 o 
  -4 -10   5        0.09       -0.72      4.30 o 
  -3 -10   5      151.63      135.70      9.34 o 
  -2 -10   5      232.15      217.02     11.45 o 
  -1 -10   5      150.85      150.92      9.38 o 
   0 -10   5        7.89        3.21      4.09 o 
   1 -10   5       59.49       57.12      8.96 o 
   2 -10   5      175.99      162.89     13.38 o 
   3 -10   5      229.73      230.84     15.80 o 
   4 -10   5        2.11        9.08      6.78 o 
   5 -10   5        1.88       -5.79      6.04 o 
   6 -10   5      172.94      185.29     16.86 o 
  -7  -9   5        8.40       17.67      9.64 o 
  -6  -9   5       22.41       24.64      9.83 o 
  -5  -9   5        7.73        7.21     10.20 o 
  -4  -9   5        1.64       -1.02      3.79 o 
  -3  -9   5       38.87       59.39      6.70 o 
  -2  -9   5      159.29      152.48      9.00 o 
  -1  -9   5       33.70       43.99      8.96 o 
   0  -9   5      250.47      282.85     21.28 o 
   1  -9   5      291.00      255.64     12.20 o 
   2  -9   5       78.62       84.99      9.58 o 
   3  -9   5      219.07      181.18     13.07 o 
   4  -9   5       55.62       57.18      9.08 o 
   5  -9   5      158.66      143.54     13.63 o 
   6  -9   5       30.69       35.47      9.89 o 
   7  -9   5       34.71       26.82      9.46 o 
  -7  -8   5       13.36        1.56      8.09 o 
  -6  -8   5       41.52       43.57      7.28 o 
  -5  -8   5        9.30       15.95      4.87 o 
  -4  -8   5      553.88      522.11     15.62 o 
  -3  -8   5      327.76      382.07     13.06 o 
  -2  -8   5      218.29      222.50     10.02 o 
  -1  -8   5      228.00      261.05     10.28 o 
   0  -8   5       10.50       23.31      3.35 o 
   1  -8   5      437.39      510.93     11.31 o 
   2  -8   5      654.81      606.96     21.34 o 
   3  -8   5       84.22       59.67      8.15 o 
   4  -8   5      387.46      439.27     20.28 o 
   5  -8   5       84.37       64.15      9.52 o 
   6  -8   5      110.86      121.95     12.94 o 
   7  -8   5      449.44      505.35     24.64 o 
  -8  -7   5       25.86       30.18     10.08 o 
  -7  -7   5       97.70      101.17     12.94 o 
  -6  -7   5        2.56       -0.19      3.89 o 
  -5  -7   5      297.24      261.08     10.74 o 
  -4  -7   5        4.77       13.78      7.03 o 
  -3  -7   5       72.66       58.41      5.61 o 
  -2  -7   5      102.42      100.48     10.30 o 
  -1  -7   5      422.69      400.49      8.94 o 
   0  -7   5      318.59      289.07      7.74 o 
   1  -7   5     3182.13     3434.10     37.53 o 
   2  -7   5      807.29      881.24     15.48 o 
   3  -7   5      605.85      626.37     15.67 o 
   4  -7   5     1765.28     1821.06     43.24 o 
   5  -7   5     1305.66     1273.58     36.03 o 
   6  -7   5       63.49       84.00     10.83 o 
   7  -7   5      316.88      324.73     19.35 o 
   8  -7   5      401.06      383.28     22.09 o 
  -9  -6   5       51.06       67.20     12.26 o 
  -8  -6   5        2.19        1.87      7.16 o 
  -7  -6   5       99.20      125.06      8.30 o 
  -6  -6   5      659.80      692.77     32.29 o 
  -5  -6   5      344.76      341.21     18.35 o 
  -4  -6   5       45.86       41.38      7.65 o 
  -3  -6   5      392.52      262.01     30.11 o 
  -2  -6   5     4899.45     4584.80     56.38 o 
  -1  -6   5       51.05       61.73      4.51 o 
   0  -6   5      204.05      189.82      8.77 o 
   1  -6   5     2973.75     2795.09    132.37 o 
   2  -6   5     1210.17     1170.53     16.85 o 
   3  -6   5       13.77       11.03      3.23 o 
   4  -6   5       69.59       55.64      7.28 o 
   5  -6   5      380.44      333.19     16.49 o 
   6  -6   5      189.78      171.98     13.07 o 
   7  -6   5        0.41        6.10      5.85 o 
   8  -6   5      154.76      174.90     15.00 o 
  -9  -5   5       25.87       11.82      8.77 o 
  -8  -5   5       43.72       32.73      8.71 o 
  -7  -5   5        4.02        5.49      3.78 o 
  -5  -5   5       25.44       27.74      4.17 o 
  -4  -5   5        4.27        0.64      2.47 o 
  -3  -5   5        0.34        4.23      2.99 o 
  -2  -5   5      200.13      141.88      4.85 o 
  -1  -5   5      315.22      347.62      7.32 o 
   0  -5   5     2631.57     2804.43     37.30 o 
   1  -5   5      260.79      242.42      6.24 o 
   2  -5   5     3074.61     3294.72     34.74 o 
   3  -5   5      778.22      847.64     17.19 o 
   4  -5   5      134.37      130.88      7.04 o 
   5  -5   5       31.64       42.53      5.10 o 
   6  -5   5      440.66      454.64     19.79 o 
   7  -5   5      277.85      277.19     16.92 o 
   8  -5   5       10.21        2.49      5.85 o 
  -9  -4   5        0.52       -1.93      6.72 o 
  -8  -4   5        4.57        3.77      3.95 o 
  -7  -4   5       11.67       10.41      3.55 o 
  -6  -4   5      162.84      152.23      9.74 o 
  -5  -4   5      135.93      136.70      6.62 o 
  -4  -4   5      468.77      430.39      8.13 o 
  -3  -4   5     1061.91      967.21     17.07 o 
  -2  -4   5      902.25      979.09     12.97 o 
  -1  -4   5     2006.80     1847.60     20.67 o 
   0  -4   5       15.17        1.42      1.42 o 
   1  -4   5       31.34       35.96      2.54 o 
   2  -4   5     1212.77     1193.61     15.48 o 
   3  -4   5      195.43      144.36      6.48 o 
   4  -4   5       69.21       41.30      4.51 o 
   5  -4   5       21.31       24.56      4.35 o 
   6  -4   5       86.86       88.23      9.64 o 
   7  -4   5       73.18       73.42     10.14 o 
   8  -4   5       22.93       21.34      7.72 o 
   9  -4   5       30.63       35.34     10.02 o 
  -9  -3   5        7.99        7.53      7.16 o 
  -8  -3   5      302.74      316.29     12.01 o 
  -6  -3   5       53.23       50.93      7.56 o 
  -5  -3   5     1938.89     1884.06     22.14 o 
  -4  -3   5     1074.50     1183.85     15.10 o 
  -3  -3   5        5.94       17.00      2.62 o 
  -2  -3   5      955.16      831.73     10.94 o 
  -1  -3   5        1.71        2.55      1.33 o 
   0  -3   5      332.15      241.58      6.11 o 
   1  -3   5      628.64      682.09     26.01 o 
   2  -3   5     1164.21     1119.07     14.08 o 
   3  -3   5     2612.07     2742.83     36.91 o 
   4  -3   5       30.22       24.24      8.46 o 
   5  -3   5       17.29       18.70      4.11 o 
   6  -3   5       33.26       32.39      6.28 o 
   7  -3   5      366.29      361.56     18.91 o 
   8  -3   5      731.96      663.95     27.50 o 
   9  -3   5      320.60      317.45     20.35 o 
  -9  -2   5        3.49        3.05      7.03 o 
  -8  -2   5      268.27      269.22     10.82 o 
  -7  -2   5     1347.84     1323.11     37.21 o 
  -6  -2   5        3.06        0.41      1.87 o 
  -5  -2   5       18.36       26.83      2.53 o 
  -4  -2   5        3.96        5.94      1.52 o 
  -3  -2   5     1119.13     1098.90     13.36 o 
  -2  -2   5     2089.49     1771.82     18.61 o 
  -1  -2   5       33.45       24.54      2.78 o 
   0  -2   5      813.13      620.66     18.25 o 
   1  -2   5       65.38       68.62      4.25 o 
   2  -2   5     1371.19     1116.96     17.89 o 
   3  -2   5      572.19      546.88     12.21 o 
   4  -2   5      729.64      726.57     15.50 o 
   5  -2   5     2261.80     2216.89     33.93 o 
   6  -2   5      429.79      482.57     23.83 o 
   7  -2   5       65.15       58.05      8.90 o 
   8  -2   5      293.94      294.05     18.23 o 
   9  -2   5      217.52      185.98     16.49 o 
  -9  -1   5      107.22      118.68      9.99 o 
  -8  -1   5      346.15      380.33     12.51 o 
  -7  -1   5       88.55       93.44      6.24 o 
  -6  -1   5      326.97      357.95      8.80 o 
  -5  -1   5       18.85       31.34      4.32 o 
  -4  -1   5      685.17      611.72     10.75 o 
  -3  -1   5       71.84       69.10      2.91 o 
  -2  -1   5     2547.56     2885.39     49.46 o 
  -1  -1   5     8935.62     9739.25    148.33 o 
   0  -1   5     2069.32     2040.12     24.87 o 
   1  -1   5     2213.50     2288.36     28.73 o 
   2  -1   5      917.42      896.61     15.17 o 
   3  -1   5     1377.26     1503.94     24.36 o 
   4  -1   5       52.76       66.49      4.90 o 
   5  -1   5      127.24      150.22     11.57 o 
   6  -1   5       10.71        6.23      3.83 o 
   7  -1   5        0.63       -4.54      3.55 o 
   8  -1   5        0.87        7.84      6.04 o 
   9  -1   5       38.95       35.90      9.71 o 
  -9   0   5       80.00       96.88      7.54 o 
  -8   0   5      199.21      189.96      7.25 o 
  -7   0   5       12.49        3.05      3.20 o 
  -6   0   5      212.55      205.70      7.34 o 
  -5   0   5      236.83      382.36      9.11 o 
  -4   0   5      490.15      492.28      9.56 o 
  -3   0   5       15.88       18.39      1.84 o 
  -2   0   5     2945.83     2957.37     37.08 o 
  -1   0   5       21.06       51.34      1.97 o 
   0   0   5      777.30      870.19     12.71 o 
   1   0   5       71.02       82.90      4.04 o 
   2   0   5      152.10      162.25      5.83 o 
   3   0   5      195.51      176.11      8.37 o 
   4   0   5     1586.87     1520.46     24.42 o 
   5   0   5      124.74      125.43      8.93 o 
   6   0   5        0.96        2.05      2.81 o 
   7   0   5       37.21       38.02      7.72 o 
   8   0   5      119.86      120.89     12.69 o 
   9   0   5        2.99       -7.28      5.16 o 
  -9   1   5       49.23       36.85      4.03 o 
  -8   1   5       97.67       76.21      6.12 o 
  -7   1   5       80.42       95.74      5.92 o 
  -6   1   5        0.80        8.65      2.29 o 
  -5   1   5       84.96       73.18      4.26 o 
  -4   1   5       74.15       38.69      2.90 o 
  -3   1   5      813.06      837.64     12.78 o 
  -2   1   5      141.08       78.15      7.59 o 
  -1   1   5      507.29      759.81     22.93 o 
   0   1   5        6.22        9.09      1.72 o 
   1   1   5       83.67       76.74      3.93 o 
   2   1   5      682.30      716.48     13.19 o 
   3   1   5     1055.62      903.34     16.26 o 
   4   1   5      600.34      654.46     14.22 o 
   5   1   5        1.05       -2.16      2.23 o 
   6   1   5      118.93      113.12     10.45 o 
   7   1   5        4.58       -1.37      4.73 o 
   8   1   5       45.37       53.57      9.77 o 
   9   1   5        3.64        6.72      6.22 o 
 -10   2   5       92.31      100.56      9.74 o 
  -9   2   5       42.85       46.02      5.64 o 
  -8   2   5      150.44      151.19     10.89 o 
  -7   2   5     1029.39     1020.35     26.75 o 
  -6   2   5     1199.24     1198.30     20.62 o 
  -5   2   5       23.75       24.61      4.67 o 
  -4   2   5     4279.50     3748.47     45.15 o 
  -3   2   5     4908.74     4621.51     52.82 o 
  -2   2   5      775.80      795.44     12.70 o 
  -1   2   5     2420.95     2262.38     28.07 o 
   0   2   5     1689.51     1358.22     19.08 o 
   1   2   5      255.23      247.11      6.92 o 
   2   2   5      296.44      177.95      8.71 o 
   3   2   5      147.95      138.38      6.07 o 
   4   2   5      159.10      147.12      7.16 o 
   5   2   5        2.93        7.05      3.33 o 
   6   2   5       38.48       34.03      7.47 o 
   7   2   5       13.24       26.82      7.40 o 
   8   2   5       60.97       68.32     10.95 o 
 -10   3   5      297.80      276.82     16.86 o 
  -9   3   5      223.83      201.53     13.50 o 
  -8   3   5      105.73       99.30      9.58 o 
  -7   3   5     1622.62     1675.71     38.14 o 
  -6   3   5     1541.52     1419.74     32.11 o 
  -5   3   5     2414.91     2569.06     69.16 o 
  -4   3   5     1376.88     1356.68     21.07 o 
  -3   3   5      304.35      385.60      9.00 o 
  -2   3   5     3237.72     3674.73     43.70 o 
  -1   3   5     5671.68     6167.85     68.74 o 
   0   3   5      153.34      202.88      9.46 o 
   1   3   5       23.63        5.89      7.40 o 
   2   3   5      222.30      221.33     22.34 o 
   3   3   5      149.39      109.63      7.16 o 
   4   3   5      101.03      123.42      6.53 o 
   5   3   5      226.97      219.39     13.44 o 
   6   3   5      334.81      332.44     17.55 o 
   7   3   5       87.50       97.13     11.26 o 
   8   3   5        5.74        3.05      6.04 o 
 -10   4   5       66.15       58.36      9.64 o 
  -9   4   5       21.57       27.07      7.09 o 
  -8   4   5      342.58      367.10     17.36 o 
  -7   4   5      394.46      418.37     17.55 o 
  -6   4   5       39.45       33.47      5.72 o 
  -5   4   5     1595.56     1638.21     25.97 o 
  -4   4   5     1240.54     1194.36     19.98 o 
  -3   4   5      757.13      849.88     15.53 o 
  -2   4   5     1283.98     1140.44     18.32 o 
  -1   4   5     1387.56     1218.34     18.89 o 
   0   4   5      837.15      549.10     72.08 o 
   1   4   5        0.95       -0.77      1.91 o 
   2   4   5      234.54      205.18      7.26 o 
   3   4   5      579.06      575.23     12.87 o 
   4   4   5       32.62       26.94      6.16 o 
   5   4   5       10.83        5.85      5.23 o 
   6   4   5       13.43       11.82      5.97 o 
   7   4   5      101.19       98.31     11.82 o 
   8   4   5       28.11       26.88      8.96 o 
 -10   5   5        3.37       -2.68      5.97 o 
  -9   5   5       27.94       37.02      8.15 o 
  -8   5   5       86.20       88.91      9.71 o 
  -7   5   5      239.13      232.08     13.75 o 
  -6   5   5      135.10      139.68     10.14 o 
  -5   5   5      346.20      356.78     10.98 o 
  -4   5   5       16.28       34.23      7.12 o 
  -3   5   5       97.24       82.35      5.10 o 
  -2   5   5       95.28      119.62      5.78 o 
  -1   5   5      416.45      389.44      9.81 o 
   0   5   5     1542.63     1736.06     35.71 o 
   1   5   5       64.68       69.92      4.57 o 
   2   5   5       14.23       22.85      3.39 o 
   3   5   5       13.13       19.72      5.48 o 
   4   5   5      329.16      339.04     17.55 o 
   5   5   5      139.06      173.59     13.50 o 
   6   5   5        7.28        9.02      6.10 o 
   7   5   5       95.74      114.11     13.07 o 
  -9   6   5       22.54       13.63      7.09 o 
  -8   6   5       13.79       10.45      6.35 o 
  -7   6   5      201.22      210.61     13.81 o 
  -6   6   5      380.11      389.62     17.17 o 
  -5   6   5       14.85       15.80      5.16 o 
  -4   6   5      151.73      113.04      6.68 o 
  -3   6   5      186.41      201.18      8.23 o 
  -2   6   5      414.74      396.56     10.89 o 
  -1   6   5        3.88        9.77      3.95 o 
   0   6   5     1046.47     1118.50     19.37 o 
   1   6   5     1415.96     1548.91     24.27 o 
   2   6   5        1.00       -0.06      4.79 o 
   3   6   5      441.04      436.97     19.10 o 
   4   6   5      952.98     1010.33     31.79 o 
   5   6   5       37.21       44.18      9.02 o 
   6   6   5       59.34       64.52     10.33 o 
   7   6   5       65.96       76.10     11.70 o 
  -9   7   5       37.76       46.35      9.77 o 
  -8   7   5        3.40       -6.35      4.36 o 
  -7   7   5       27.52       23.52      7.16 o 
  -6   7   5     1182.38     1116.85     32.04 o 
  -5   7   5      483.08      537.11     15.11 o 
  -4   7   5       73.22       79.29      6.28 o 
  -3   7   5     2252.92     2410.02     35.81 o 
  -2   7   5     2471.97     2663.78     37.70 o 
  -1   7   5        7.35        2.22      3.14 o 
   0   7   5     1088.56     1071.08     19.52 o 
   1   7   5     1975.28     2072.80     46.54 o 
   2   7   5      134.74      116.41     10.70 o 
   3   7   5       80.42       90.53     10.14 o 
   4   7   5      110.32      144.66     12.94 o 
   5   7   5       21.73       35.09      8.65 o 
   6   7   5        0.99       -0.19      6.28 o 
  -9   8   5       51.49       50.34     10.58 o 
  -8   8   5       17.58       29.24      8.46 o 
  -7   8   5       14.08       13.19      7.03 o 
  -6   8   5      685.41      693.38     25.82 o 
  -5   8   5      641.24      672.12     20.16 o 
  -4   8   5      121.16       95.62      7.16 o 
  -3   8   5       47.85       40.32      5.21 o 
  -2   8   5      214.83      196.06      8.89 o 
  -1   8   5      992.08      980.93     19.43 o 
   0   8   5      887.05      905.43     28.06 o 
   1   8   5       34.52       48.59      8.52 o 
   2   8   5      164.65      139.50     12.20 o 
   3   8   5      202.30      165.63     13.32 o 
   4   8   5       18.54        0.44      5.66 o 
   5   8   5       42.20       53.01     10.70 o 
   6   8   5        1.59       -4.73      5.97 o 
  -8   9   5       43.12       43.55      9.96 o 
  -7   9   5       66.13       73.67     11.14 o 
  -6   9   5      133.04      145.12      9.81 o 
  -5   9   5       88.19      104.45      8.27 o 
  -4   9   5      503.35      525.34     15.68 o 
  -3   9   5      398.72      418.94     13.63 o 
  -2   9   5      465.39      468.53     13.85 o 
  -1   9   5      331.36      315.14     17.30 o 
   0   9   5        4.41        4.79      5.97 o 
   1   9   5       47.06       46.54      8.59 o 
   2   9   5       47.42       62.90      9.52 o 
   3   9   5      154.29      202.78     15.24 o 
   4   9   5      247.92      276.44     18.73 o 
   5   9   5       13.84       24.20      9.15 o 
  -7  10   5      130.45      141.85     10.60 o 
  -6  10   5       12.38       18.85      5.76 o 
  -5  10   5      237.88      227.02     11.50 o 
  -4  10   5       15.79       18.20      5.20 o 
  -3  10   5        8.64       13.57      4.66 o 
  -2  10   5       17.82        9.27      6.72 o 
  -1  10   5        4.84        4.73      5.97 o 
   0  10   5        9.25       -4.23      5.35 o 
   1  10   5       11.66       30.92      8.46 o 
   2  10   5       15.16       14.56      7.59 o 
   3  10   5       11.43       20.84      8.15 o 
   4  10   5       86.70       87.05     12.76 o 
  -6  11   5        3.12       -0.68      4.72 o 
  -5  11   5       32.66       32.68     11.54 o 
  -4  11   5        2.22        0.77      4.30 o 
  -3  11   5        0.90       -6.60      5.41 o 
  -2  11   5      303.67      346.57     19.97 o 
  -1  11   5        0.23        5.79      7.72 o 
   0  11   5       13.83       15.31      7.53 o 
   1  11   5       45.82       51.33     10.27 o 
   2  11   5       40.79       55.50     10.95 o 
   3  11   5        8.31        4.67      7.84 o 
  -4  12   5        3.88        8.59      7.84 o 
  -3  12   5        0.93        4.73      6.78 o 
  -2  12   5      100.93      118.59     13.94 o 
  -1  12   5      452.13      443.75     23.64 o 
   0  12   5        1.14       -8.21      5.48 o 
   1  12   5       54.16       72.61     11.82 o 
  -3 -12   6       14.82       24.27     10.52 o 
  -2 -12   6       26.99       24.14     11.01 o 
  -1 -12   6      155.28      144.92     10.40 o 
   0 -12   6      113.15       95.74      8.76 o 
   1 -12   6       34.93       21.78      8.21 o 
   2 -12   6      316.22      275.88     18.60 o 
   3 -12   6      293.81      285.71     19.54 o 
  -5 -11   6       93.86       60.48     12.82 o 
  -4 -11   6      163.41      116.79     15.68 o 
  -3 -11   6        0.42        7.60      5.46 o 
  -2 -11   6      126.65      126.53      9.49 o 
  -1 -11   6       27.80       27.00      6.01 o 
   0 -11   6        7.45       14.67      5.45 o 
   1 -11   6        8.81        4.29      6.16 o 
   2 -11   6        1.91        5.91      6.72 o 
   3 -11   6      430.22      423.84     22.09 o 
   4 -11   6       87.99       67.82     11.14 o 
   5 -11   6        3.69       -3.11      7.34 o 
  -6 -10   6       22.07        9.40      9.27 o 
  -5 -10   6        2.03        6.47      7.84 o 
  -4 -10   6       11.65        8.71      7.96 o 
  -3 -10   6      153.69      136.68      9.46 o 
  -2 -10   6        1.63        1.62     11.45 o 
  -1 -10   6      100.56       74.48      7.31 o 
   0 -10   6      582.17      595.81     17.35 o 
   1 -10   6      365.21      399.51     14.09 o 
   2 -10   6       11.35        4.29      6.22 o 
   3 -10   6      253.71      314.15     18.11 o 
   4 -10   6      293.58      296.67     18.11 o 
   5 -10   6       35.94       35.40      9.15 o 
   6 -10   6       39.50       47.72     11.08 o 
  -7  -9   6      205.74      233.01     20.41 o 
  -6  -9   6      187.06      155.05     15.99 o 
  -5  -9   6        0.13        9.02      7.59 o 
  -4  -9   6      160.51      170.40     10.67 o 
  -3  -9   6      972.10     1026.11     23.09 o 
  -2  -9   6       30.29       42.38      5.69 o 
  -1  -9   6      121.85      143.30      8.62 o 
   0  -9   6      163.11      198.32     18.51 o 
   1  -9   6        4.85        2.38      3.60 o 
   2  -9   6        0.41       -1.56      5.16 o 
   3  -9   6      142.12      137.20     11.76 o 
   4  -9   6      312.48      288.27     16.92 o 
   5  -9   6       99.61      112.37     12.69 o 
   6  -9   6        6.41        8.09      7.34 o 
  -7  -8   6       99.18       68.01     12.44 o 
  -6  -8   6       61.52       47.85     10.52 o 
  -5  -8   6        2.96       -4.48      5.91 o 
  -4  -8   6        9.79        1.40      2.12 o 
  -3  -8   6       15.16        1.67      3.30 o 
  -2  -8   6      280.53      217.32     21.90 o 
  -1  -8   6      666.30      599.49     15.66 o 
   0  -8   6        3.44       12.11      2.98 o 
   1  -8   6      853.80      760.36     14.23 o 
   2  -8   6      989.92      988.09     16.77 o 
   3  -8   6      209.31      221.39     10.11 o 
   4  -8   6       13.00       10.08      5.85 o 
   5  -8   6      256.37      242.91     16.24 o 
   6  -8   6      571.16      517.17     24.14 o 
   7  -8   6      120.38      125.25     13.94 o 
  -8  -7   6       36.16       31.67     10.39 o 
  -7  -7   6       77.82      105.09     13.38 o 
  -6  -7   6        0.36        5.04      6.91 o 
  -5  -7   6      242.74      242.72     10.24 o 
  -4  -7   6      315.32      315.20     17.27 o 
  -3  -7   6        0.64        3.35      3.64 o 
  -2  -7   6      263.43      234.91     19.16 o 
  -1  -7   6       23.96       25.75      3.87 o 
   0  -7   6      201.75      232.26      7.12 o 
   1  -7   6       21.50       46.80      3.91 o 
   2  -7   6      502.25      515.15     11.00 o 
   3  -7   6      980.76      978.29     20.57 o 
   4  -7   6       35.88       45.09      6.81 o 
   5  -7   6       77.34       68.32      9.71 o 
   6  -7   6      462.66      472.37     22.52 o 
   7  -7   6      191.10      193.07     15.56 o 
  -9  -6   6       13.51       -6.53      7.47 o 
  -8  -6   6      104.48      112.62     13.81 o 
  -7  -6   6        0.64        1.18      6.16 o 
  -6  -6   6      134.68      148.02     14.00 o 
  -5  -6   6       81.64      108.34      6.80 o 
  -4  -6   6       43.71       46.10      4.75 o 
  -3  -6   6       49.54       29.32      6.47 o 
  -2  -6   6       28.20       28.92      3.00 o 
  -1  -6   6       39.20       63.57      6.21 o 
   0  -6   6        1.91        3.33      3.29 o 
   1  -6   6        5.92        9.33      2.49 o 
   2  -6   6      482.40      475.93     10.01 o 
   3  -6   6      154.15      135.30      7.42 o 
   4  -6   6       57.66       58.41      5.70 o 
   5  -6   6       31.32       21.65      4.77 o 
   6  -6   6       58.28       60.79      9.08 o 
   7  -6   6      244.11      234.38     16.61 o 
   8  -6   6      295.81      305.13     19.85 o 
  -9  -5   6        7.58        3.92      8.03 o 
  -8  -5   6      166.85      160.78     15.43 o 
  -7  -5   6        7.11        9.83      7.16 o 
  -6  -5   6        3.02       -4.98      5.29 o 
  -5  -5   6       64.70       69.07      5.54 o 
  -4  -5   6       72.44       96.91      5.92 o 
  -3  -5   6      155.57      109.94      4.53 o 
  -2  -5   6       55.22       32.24      3.27 o 
  -1  -5   6      200.67      212.15      5.85 o 
   0  -5   6       42.19       69.42      3.58 o 
   1  -5   6     1678.31     1629.18     41.68 o 
   2  -5   6      654.29      730.87     12.01 o 
   3  -5   6      262.86      269.75      9.47 o 
   4  -5   6      677.53      688.33     16.55 o 
   5  -5   6       70.94       70.01      6.33 o 
   6  -5   6       73.19       79.52      9.77 o 
   7  -5   6       87.84       89.41     10.76 o 
   8  -5   6      104.09      104.28     12.44 o 
  -9  -4   6       37.52       47.10     10.64 o 
  -8  -4   6       35.61       38.20      9.52 o 
  -7  -4   6      157.65      191.02     15.06 o 
  -6  -4   6       57.78       70.08      5.56 o 
  -5  -4   6      546.32      537.98     13.04 o 
  -4  -4   6      160.14      124.15      4.97 o 
  -3  -4   6     1977.40     1898.32     21.61 o 
  -2  -4   6     4239.36     4291.60     53.87 o 
  -1  -4   6        5.58       23.53      2.37 o 
   0  -4   6      526.64      391.06     20.00 o 
   1  -4   6      205.52      130.60      6.22 o 
   2  -4   6     1065.65     1269.66     16.44 o 
   3  -4   6      175.31      177.50      7.34 o 
   4  -4   6       67.18       56.41      5.13 o 
   5  -4   6       13.06        6.91      3.42 o 
   6  -4   6       23.01       10.46      4.17 o 
   7  -4   6        0.73        7.65      5.85 o 
   8  -4   6       29.63       17.86      7.53 o 
  -9  -3   6      178.56      173.03     15.74 o 
  -8  -3   6      297.32      291.00     18.60 o 
  -7  -3   6       99.49       86.42     11.08 o 
  -6  -3   6      216.80      195.89      8.02 o 
  -5  -3   6     1259.61     1276.47     19.01 o 
  -4  -3   6      223.29      227.25      5.74 o 
  -3  -3   6       46.62       59.57      4.58 o 
  -2  -3   6        3.72        3.09      1.38 o 
  -1  -3   6      160.28      120.66      5.75 o 
   0  -3   6      438.89      304.72      7.21 o 
   1  -3   6      159.64      139.66      4.23 o 
   2  -3   6     1438.40     1527.94     18.05 o 
   3  -3   6     1027.34     1057.22     15.45 o 
   4  -3   6      240.88      256.20      9.50 o 
   5  -3   6       18.94       21.66      4.20 o 
   6  -3   6      121.39      171.40      9.15 o 
   7  -3   6      483.14      463.23     21.71 o 
   8  -3   6       93.47       88.17     11.82 o 
  -9  -2   6       44.78       47.10     10.08 o 
  -8  -2   6      275.44      280.74     17.86 o 
  -7  -2   6      329.62      359.13     23.18 o 
  -6  -2   6      133.89      118.81      7.44 o 
  -5  -2   6      145.84      143.09      4.84 o 
  -4  -2   6     1403.54     1381.00     16.75 o 
  -3  -2   6      300.79      289.03      6.19 o 
  -2  -2   6      212.25      173.50      5.13 o 
  -1  -2   6      366.67      311.34     18.23 o 
   0  -2   6       18.61       26.71      1.90 o 
   1  -2   6       10.34        9.19      2.99 o 
   2  -2   6       11.79       37.91      4.17 o 
   3  -2   6      525.73      557.13     17.67 o 
   4  -2   6      230.52      199.44      8.87 o 
   5  -2   6        0.04        4.23      2.99 o 
   6  -2   6       67.96       93.47      9.43 o 
   7  -2   6      218.97      205.88     10.31 o 
   8  -2   6      199.46      194.13     15.49 o 
  -9  -1   6       47.00       53.88      9.58 o 
  -8  -1   6      355.48      392.24     20.10 o 
  -7  -1   6     1214.21     1227.06     18.21 o 
  -6  -1   6       47.23       27.50      3.36 o 
  -5  -1   6      452.43      407.02     13.66 o 
  -4  -1   6      255.77      191.40      5.42 o 
  -3  -1   6      145.53      129.61      6.25 o 
  -2  -1   6      140.52      171.79      8.71 o 
  -1  -1   6      455.65      460.57      7.20 o 
   0  -1   6      540.31      658.81     10.84 o 
   1  -1   6      204.29      226.66      6.53 o 
   2  -1   6      576.98      663.05     12.99 o 
   3  -1   6      960.96     1000.60     18.04 o 
   4  -1   6      275.16      269.42      9.47 o 
   5  -1   6       34.30       41.91      4.90 o 
   6  -1   6      112.32      121.30      7.85 o 
   7  -1   6        6.45        6.50      4.02 o 
   8  -1   6      355.91      367.97     20.59 o 
  -9   0   6        0.85       -0.19      6.10 o 
  -8   0   6       98.03       87.56      5.37 o 
  -7   0   6      256.44      228.19      8.53 o 
  -6   0   6      639.11      688.93     13.96 o 
  -5   0   6      239.80      255.90      7.37 o 
  -4   0   6      135.58      144.92      4.82 o 
  -3   0   6     5202.40     5533.85     60.87 o 
  -2   0   6     4336.88     4601.05     76.41 o 
  -1   0   6      167.19      208.20      4.53 o 
   0   0   6      733.32      701.48     11.44 o 
   1   0   6      100.91      100.14      4.95 o 
   2   0   6        8.70        9.31      4.29 o 
   3   0   6       12.09       15.33      3.15 o 
   4   0   6      399.65      321.66     10.05 o 
   5   0   6      581.65      555.17     14.36 o 
   6   0   6       57.11       79.21     10.24 o 
   7   0   6        2.81        2.23      3.76 o 
   8   0   6      252.27      279.87     18.23 o 
  -9   1   6      163.22      171.54     12.69 o 
  -8   1   6      225.50      237.11      9.45 o 
  -7   1   6       85.67       87.80      5.63 o 
  -6   1   6     1672.18     1828.35     27.06 o 
  -5   1   6      606.46      551.08     11.34 o 
  -4   1   6      349.60      469.50     15.68 o 
  -3   1   6     2480.70     2592.71     33.97 o 
  -2   1   6     5521.12     5327.63     59.01 o 
  -1   1   6     6782.47     6533.18     71.25 o 
   0   1   6        9.50        0.93      1.49 o 
   1   1   6     2898.97     2841.04     35.47 o 
   2   1   6     2000.75     1972.23     27.63 o 
   3   1   6      329.14      399.15     10.55 o 
   4   1   6        0.14        1.95      2.53 o 
   5   1   6        5.42        9.83      5.01 o 
   6   1   6       34.91       36.54     10.45 o 
   7   1   6       14.17        8.03      5.72 o 
   8   1   6        0.04       -6.44      4.29 o 
 -10   2   6        0.09        0.81      5.29 o 
  -9   2   6       69.92       64.77      9.33 o 
  -8   2   6      504.84      473.62     13.51 o 
  -7   2   6       23.95       10.67      3.30 o 
  -6   2   6      319.63      277.02     11.36 o 
  -5   2   6     1431.90     1350.05     21.28 o 
  -4   2   6     2471.47     2672.77     34.10 o 
  -3   2   6      265.55      387.87     12.63 o 
  -2   2   6      609.18      561.13     10.30 o 
  -1   2   6     5005.18     5781.47    110.29 o 
   0   2   6        1.84       10.13      2.09 o 
   1   2   6      424.31      390.14      9.38 o 
   2   2   6      544.61      647.95     13.26 o 
   3   2   6      838.18      706.55     16.15 o 
   4   2   6      661.46      634.27     21.28 o 
   5   2   6       81.08       73.97      6.41 o 
   6   2   6       76.31       80.76      9.89 o 
   7   2   6      165.01      187.34     14.37 o 
   8   2   6       55.75       54.07     10.08 o 
 -10   3   6       27.17       23.33      7.65 o 
  -9   3   6       18.76       26.10      6.16 o 
  -8   3   6      497.65      493.84     14.32 o 
  -7   3   6      823.95      811.49     17.72 o 
  -6   3   6      203.48      212.64     10.52 o 
  -5   3   6       15.21        9.30      2.77 o 
  -4   3   6       57.45       64.26      4.45 o 
  -3   3   6     1087.69     1023.63     16.84 o 
  -2   3   6     2290.75     2044.83     27.40 o 
  -1   3   6      950.28     1316.31     19.68 o 
   0   3   6     4193.36     4024.17     55.78 o 
   1   3   6        2.43       10.61      2.65 o 
   2   3   6      135.75      176.15     10.02 o 
   3   3   6     1066.61     1012.75     18.66 o 
   4   3   6       55.61       69.91      5.47 o 
   5   3   6      166.88      180.94     13.00 o 
   6   3   6       12.66        9.96      6.22 o 
   7   3   6      125.10      145.35     13.50 o 
   8   3   6       13.41        4.36      6.72 o 
 -10   4   6       83.20       85.86     11.82 o 
  -9   4   6        6.29        1.80      3.91 o 
  -8   4   6       41.56       48.81      5.88 o 
  -7   4   6     1157.92     1140.00     22.53 o 
  -6   4   6     1261.02     1302.35     23.28 o 
  -5   4   6       57.43       67.26      5.11 o 
  -4   4   6     2097.24     2079.03     29.97 o 
  -3   4   6     2543.22     2510.05     50.65 o 
  -2   4   6       16.20       48.83      3.87 o 
  -1   4   6     1087.99     1042.71     17.52 o 
   0   4   6     3203.19     3190.37     40.39 o 
   1   4   6      501.79      316.76     12.20 o 
   2   4   6       29.84       40.50      3.96 o 
   3   4   6       35.20       30.61      4.14 o 
   4   4   6       71.15       60.29      8.34 o 
   5   4   6        1.60       -0.31      4.98 o 
   6   4   6       81.91       93.58     11.01 o 
   7   4   6        0.84       -4.92      5.29 o 
 -10   5   6      110.17      121.33     14.19 o 
  -9   5   6       74.40       78.16      7.57 o 
  -8   5   6        7.01        5.91      6.04 o 
  -7   5   6      377.95      456.01     29.99 o 
  -6   5   6      466.88      471.71     13.60 o 
  -5   5   6       34.35       27.92      4.10 o 
  -4   5   6      133.51      159.84      8.65 o 
  -3   5   6       37.80       24.17      3.59 o 
  -2   5   6      714.99      655.71     13.78 o 
  -1   5   6      857.83      817.45     15.60 o 
   0   5   6       18.86       18.82     15.00 o 
   1   5   6      799.48      758.15     15.28 o 
   2   5   6     1049.18     1144.30     20.24 o 
   3   5   6      686.14      722.44     24.33 o 
   4   5   6       54.50       54.94      8.84 o 
   5   5   6       74.39       79.02     10.02 o 
   6   5   6      202.95      190.46     14.81 o 
   7   5   6       35.14       40.82      9.27 o 
  -9   6   6       39.12       53.47      6.91 o 
  -8   6   6       10.15        4.80      3.89 o 
  -7   6   6      120.90      112.64      8.01 o 
  -6   6   6       60.05       53.23      5.76 o 
  -5   6   6      820.09      862.59     18.85 o 
  -4   6   6      621.05      741.12     18.29 o 
  -3   6   6       96.92       97.32      6.08 o 
  -2   6   6      820.69      796.07     16.32 o 
  -1   6   6     1398.43     1417.34     23.22 o 
   0   6   6      495.26      446.10     11.66 o 
   1   6   6        2.63        1.01      2.77 o 
   2   6   6      850.42      835.12     26.07 o 
   3   6   6     1924.21     1964.66     46.48 o 
   4   6   6       60.32       80.02     10.39 o 
   5   6   6       18.23       13.19      6.66 o 
   6   6   6       24.78       48.16     10.27 o 
   7   6   6      143.19      175.15     16.67 o 
  -9   7   6       12.20        2.88      4.60 o 
  -8   7   6        8.08       17.83      9.89 o 
  -7   7   6        8.11       12.18      4.78 o 
  -6   7   6       22.88       17.50      4.71 o 
  -5   7   6       57.45       53.75      8.12 o 
  -4   7   6      237.65      235.02      9.90 o 
  -3   7   6      455.50      414.04     12.36 o 
  -2   7   6      115.53       87.14     11.67 o 
  -1   7   6      526.19      274.89     12.69 o 
   0   7   6      287.66      320.42     10.39 o 
   1   7   6      400.75      385.64     17.23 o 
   2   7   6      121.13      163.64     12.44 o 
   3   7   6       84.81       84.87     10.20 o 
   4   7   6      246.84      235.25     16.24 o 
   5   7   6       40.58       39.70      9.08 o 
   6   7   6       48.47       43.24     10.20 o 
  -8   8   6        4.64        2.01      4.47 o 
  -7   8   6       17.32       30.90      5.74 o 
  -6   8   6      433.63      440.45     16.33 o 
  -5   8   6        0.38       -5.31      3.54 o 
  -4   8   6        1.94       -1.35      3.76 o 
  -3   8   6      501.93      580.03     15.40 o 
  -2   8   6      282.34      270.20     10.22 o 
  -1   8   6        9.31       10.64      3.83 o 
   0   8   6       88.26      129.42     11.26 o 
   1   8   6      117.25      113.61     10.76 o 
   2   8   6       74.13       90.03     10.45 o 
   3   8   6       82.76       78.96     10.95 o 
   4   8   6      488.63      470.13     22.77 o 
   5   8   6       39.27       37.08     10.08 o 
  -8   9   6        0.34       -0.38      7.22 o 
  -7   9   6       36.00       52.51      9.61 o 
  -6   9   6      234.20      250.56     18.42 o 
  -5   9   6       87.64       72.60      7.54 o 
  -4   9   6        0.03        6.66      4.02 o 
  -3   9   6      393.50      412.48     13.72 o 
  -2   9   6     1717.36     1608.88     28.38 o 
  -1   9   6        5.03       17.30      7.34 o 
   0   9   6      230.28      187.78     14.25 o 
   1   9   6       16.04       17.48      6.60 o 
   2   9   6       26.13       33.47      8.46 o 
   3   9   6        3.76       -0.87      5.79 o 
   4   9   6       26.17       19.16      8.03 o 
   5   9   6      232.21      303.07     21.15 o 
  -7  10   6        0.77       -6.78      4.52 o 
  -6  10   6      271.82      281.31     13.57 o 
  -5  10   6      127.02      128.91      9.39 o 
  -4  10   6      154.70      154.49     11.54 o 
  -3  10   6       45.25       50.03      6.21 o 
  -2  10   6      286.72      297.29     18.11 o 
  -1  10   6      118.14      133.52     13.19 o 
   0  10   6       30.92       50.52      9.52 o 
   1  10   6       10.42        2.36      5.66 o 
   2  10   6      296.03      278.87     18.29 o 
   3  10   6      198.25      215.09     16.86 o 
  -6  11   6        0.14        3.32      5.05 o 
  -5  11   6        9.32       15.73      5.65 o 
  -4  11   6       12.32       13.39      5.31 o 
  -3  11   6       63.78       32.17      9.21 o 
  -2  11   6       20.13       17.79      8.40 o 
  -1  11   6      724.20      704.64     28.43 o 
   0  11   6       13.31       17.30      7.84 o 
   1  11   6        3.49       12.32      7.40 o 
   2  11   6       11.33       20.10      8.21 o 
  -4  12   6        1.34       -3.24      6.60 o 
  -3  12   6       56.78       77.22     11.64 o 
  -2  12   6        3.55        7.03      7.84 o 
  -1  12   6        0.98        5.72      8.09 o 
   0  12   6        4.90       -0.12      7.28 o 
  -2 -12   7       99.15      108.51     15.43 o 
  -1 -12   7       54.42       50.83     11.95 o 
   0 -12   7       19.38       36.11     12.79 o 
   1 -12   7       51.68       62.47     10.58 o 
   2 -12   7        0.10        2.24      7.09 o 
  -4 -11   7        0.26        2.12      8.71 o 
  -3 -11   7      355.53      346.07     23.95 o 
  -2 -11   7      294.38      320.25     22.15 o 
  -1 -11   7        0.01       -0.43      4.54 o 
   0 -11   7      254.74      228.05     11.84 o 
   1 -11   7      450.78      442.80     15.80 o 
   2 -11   7       77.20       84.06     10.83 o 
   3 -11   7        5.42        7.09      7.09 o 
   4 -11   7      129.91      136.70     14.56 o 
  -6 -10   7      205.52      192.82     19.47 o 
  -5 -10   7       37.00       44.49     11.64 o 
  -4 -10   7       24.61       14.56      9.02 o 
  -3 -10   7       67.64       50.21     11.20 o 
  -2 -10   7      197.55      191.33     16.80 o 
  -1 -10   7      154.95      184.49     10.12 o 
   0 -10   7       47.52       64.89     14.81 o 
   1 -10   7      212.10      248.48     11.45 o 
   2 -10   7      324.31      304.26     17.30 o 
   3 -10   7       21.21       10.33      6.78 o 
   4 -10   7        0.43       -8.40      5.60 o 
   5 -10   7      117.04      159.03     15.24 o 
  -6  -9   7       19.91        4.17      8.65 o 
  -5  -9   7        1.85       -2.30      7.59 o 
  -4  -9   7        1.07       -3.80      6.78 o 
  -3  -9   7       43.42       25.70      9.15 o 
  -2  -9   7       51.97       74.04     11.14 o 
  -1  -9   7       39.96       51.67      6.56 o 
   0  -9   7       96.42       72.55      6.56 o 
   1  -9   7      117.85      134.00      6.62 o 
   2  -9   7        9.82       11.10      4.35 o 
   3  -9   7        2.38       -2.61      5.04 o 
   4  -9   7      109.00       87.17     11.20 o 
   5  -9   7        1.18       -4.98      5.79 o 
   6  -9   7       20.09       29.18      9.33 o 
  -7  -8   7       13.40       27.07     10.39 o 
  -6  -8   7        3.04        3.80      6.84 o 
  -5  -8   7       13.90       16.36      8.46 o 
  -4  -8   7       86.31       70.99     10.58 o 
  -3  -8   7       56.63       52.14      9.40 o 
  -2  -8   7      230.11      274.93     10.83 o 
  -1  -8   7      381.41      370.46     18.73 o 
   0  -8   7       83.36      121.19      5.98 o 
   1  -8   7       80.59      113.87      5.98 o 
   2  -8   7      511.32      481.81     13.75 o 
   3  -8   7      171.58      220.75     19.26 o 
   4  -8   7        5.99       10.23      4.51 o 
   5  -8   7        1.20       -2.86      5.91 o 
   6  -8   7        7.23       11.08      7.03 o 
   7  -8   7      203.72      243.22     18.79 o 
  -8  -7   7        5.59        7.59      8.40 o 
  -7  -7   7       24.51       18.29      9.08 o 
  -6  -7   7       90.14       61.78     10.95 o 
  -5  -7   7        0.30       -5.85      5.54 o 
  -4  -7   7      416.80      423.97     21.34 o 
  -3  -7   7      518.67      561.16     33.94 o 
  -2  -7   7      283.67      276.10     12.23 o 
  -1  -7   7     1315.62     1301.12     29.04 o 
   0  -7   7      158.25      175.22      8.30 o 
   1  -7   7      658.71      556.38     13.76 o 
   2  -7   7       83.39       81.18      6.20 o 
   3  -7   7        7.60       10.33      7.44 o 
   4  -7   7      126.37      123.89      8.17 o 
   5  -7   7      364.68      400.32     29.12 o 
   6  -7   7      132.00      174.90     14.81 o 
   7  -7   7        9.53       24.70      8.84 o 
  -8  -6   7        2.36       -0.81      6.84 o 
  -7  -6   7      142.05      187.84     16.86 o 
  -6  -6   7      198.03      221.32     16.74 o 
  -5  -6   7        1.02       -6.66      5.41 o 
  -4  -6   7        2.02       -1.68      5.16 o 
  -3  -6   7       56.39       80.43     13.32 o 
  -2  -6   7      928.78      917.18     14.24 o 
  -1  -6   7     2523.24     2475.87     28.35 o 
   0  -6   7      401.87      410.65      9.05 o 
   1  -6   7     2508.20     2534.79     36.84 o 
   2  -6   7     2989.01     2993.12     59.73 o 
   3  -6   7      204.42      262.84     10.11 o 
   4  -6   7        6.70       19.70      4.55 o 
   5  -6   7      196.16      214.99     12.01 o 
   6  -6   7      273.17      287.71     17.36 o 
   7  -6   7       66.68       53.51      9.71 o 
  -9  -5   7       53.85       61.22     12.26 o 
  -8  -5   7      324.36      324.42     21.28 o 
  -7  -5   7      118.70      121.14     13.13 o 
  -6  -5   7        7.10        8.52      6.16 o 
  -5  -5   7      803.01      831.76     29.55 o 
  -4  -5   7     1562.12     1427.27     39.14 o 
  -3  -5   7        7.11       18.50      2.58 o 
  -2  -5   7     1240.51     1064.86     18.50 o 
  -1  -5   7      371.57      327.88      7.58 o 
   0  -5   7       25.40       19.22      2.60 o 
   1  -5   7       89.33       79.05      8.16 o 
   2  -5   7      517.88      523.38     12.81 o 
   3  -5   7      172.10      133.39      7.68 o 
   4  -5   7       96.22       96.91      6.74 o 
   5  -5   7        0.92       -0.91      3.15 o 
   6  -5   7       57.88       46.90      6.23 o 
   7  -5   7      102.00       85.30     11.08 o 
   8  -5   7       24.37       21.84      8.46 o 
  -9  -4   7       21.90       10.33      9.02 o 
  -8  -4   7      478.46      557.93     26.38 o 
  -7  -4   7       42.74       38.33      8.90 o 
  -6  -4   7      132.91      140.87     12.57 o 
  -5  -4   7       38.83       48.90      8.03 o 
  -4  -4   7        2.45        0.58      3.00 o 
  -3  -4   7      226.56      253.66     12.58 o 
  -2  -4   7      579.75      583.58      9.71 o 
  -1  -4   7       12.12        1.55      1.62 o 
   0  -4   7       47.89       60.93      3.84 o 
   1  -4   7      189.57      221.77      5.82 o 
   2  -4   7       34.42       47.38      4.17 o 
   3  -4   7        1.21        2.14      2.50 o 
   4  -4   7       22.79       32.55      4.54 o 
   5  -4   7      165.54      201.46      9.66 o 
   6  -4   7       35.08       38.87      5.73 o 
   7  -4   7       83.47       71.06     10.39 o 
   8  -4   7       60.25       52.58     10.58 o 
 -10  -3   7        0.21       10.45      8.84 o 
  -9  -3   7        0.18       -5.16      6.97 o 
  -8  -3   7       64.65       61.04     10.39 o 
  -7  -3   7      254.97      267.61     17.67 o 
  -6  -3   7       13.39       10.02      5.48 o 
  -5  -3   7        0.02        4.82      2.74 o 
  -4  -3   7     1306.86     1385.43     17.22 o 
  -3  -3   7     2607.27     2491.29     26.34 o 
  -2  -3   7      409.40      374.29     12.47 o 
  -1  -3   7      128.99       82.83      3.36 o 
   0  -3   7        9.70        5.89      1.56 o 
   1  -3   7      306.52      448.25     10.15 o 
   2  -3   7      113.15      125.10      6.38 o 
   3  -3   7        4.32        1.10      1.92 o 
   4  -3   7      104.47      124.67      7.10 o 
   5  -3   7        8.84        9.69      3.79 o 
   6  -3   7      144.79      175.41      9.52 o 
   7  -3   7      301.80      292.70     12.76 o 
   8  -3   7      275.14      242.22     17.42 o 
 -10  -2   7      171.18      176.64     16.80 o 
  -9  -2   7      201.79      227.48     17.98 o 
  -8  -2   7       51.08       42.37      9.15 o 
  -7  -2   7     1632.76     1753.05     46.35 o 
  -6  -2   7      913.38      926.29     35.81 o 
  -5  -2   7      176.97      169.55      7.45 o 
  -4  -2   7      206.22      173.84      4.72 o 
  -3  -2   7     2713.97     2795.33     42.56 o 
  -2  -2   7     1950.42     2092.27     40.82 o 
  -1  -2   7      666.35      750.35     11.38 o 
   0  -2   7     1865.80     1929.00     21.03 o 
   1  -2   7     1057.69     1051.23     17.15 o 
   2  -2   7       76.28       84.65      8.71 o 
   3  -2   7       65.55       76.25      6.44 o 
   4  -2   7      101.02       97.33      6.25 o 
   5  -2   7      558.30      479.94     20.38 o 
   6  -2   7      277.72      265.39     15.06 o 
   7  -2   7      193.67      230.01     11.45 o 
   8  -2   7       24.33       30.05      8.84 o 
 -10  -1   7      100.27       90.47     12.82 o 
  -9  -1   7      398.29      383.09     21.53 o 
  -8  -1   7      194.75      193.38     15.24 o 
  -7  -1   7       12.47       20.91      4.17 o 
  -6  -1   7      127.42      104.34      8.65 o 
  -5  -1   7      385.70      357.42      8.43 o 
  -4  -1   7      150.18      180.41      5.10 o 
  -3  -1   7       64.31       60.17      5.79 o 
  -2  -1   7     3771.31     3680.01     64.15 o 
  -1  -1   7     1586.38     1639.67     20.66 o 
   0  -1   7     2023.94     1873.23     24.55 o 
   1  -1   7      493.08      514.05     10.73 o 
   2  -1   7     2074.52     1988.32     28.42 o 
   3  -1   7     2247.63     2209.42     32.05 o 
   4  -1   7      459.17      527.20     13.72 o 
   5  -1   7      101.37       90.92      6.73 o 
   6  -1   7      205.16      246.43     10.86 o 
   7  -1   7      185.23      208.31     23.46 o 
   8  -1   7       28.71       32.85      8.96 o 
 -10   0   7       30.98       43.74     10.27 o 
  -9   0   7       41.36       49.90      9.77 o 
  -8   0   7      237.56      259.96     14.44 o 
  -7   0   7      270.76      306.25     14.93 o 
  -6   0   7      464.83      446.81     10.72 o 
  -5   0   7        5.44        8.59      2.09 o 
  -4   0   7     2756.73     2742.08     33.34 o 
  -3   0   7     2708.85     2555.33     30.66 o 
  -2   0   7      677.98      982.64     24.27 o 
  -1   0   7     7865.94     8296.49    226.57 o 
   0   0   7      148.43      106.00      5.79 o 
   1   0   7       14.68       15.88      4.08 o 
   2   0   7      173.83      179.64      6.84 o 
   3   0   7      391.76      379.17     10.67 o 
   4   0   7       17.60       14.09      3.71 o 
   5   0   7        4.81        1.73      3.27 o 
   6   0   7       65.33       62.40      6.38 o 
   7   0   7       12.63       19.28      5.16 o 
   8   0   7       84.20       73.23     11.14 o 
 -10   1   7       11.91       19.41      8.28 o 
  -9   1   7        0.37        3.98      5.16 o 
  -8   1   7      445.31      460.06     19.79 o 
  -7   1   7      884.63      906.80     27.44 o 
  -6   1   7      174.24      153.77      6.49 o 
  -5   1   7      354.25      330.91      8.53 o 
  -4   1   7     1596.93     1425.18     20.34 o 
  -3   1   7        1.74        0.18      1.87 o 
  -2   1   7       30.33        5.67      2.18 o 
  -1   1   7     1542.99     1441.88     19.72 o 
   0   1   7       47.86       66.14      3.84 o 
   1   1   7       13.84       11.29      3.55 o 
   2   1   7      135.02      165.16      6.73 o 
   3   1   7       16.19       20.30      3.54 o 
   4   1   7       26.50       25.19      4.05 o 
   5   1   7       47.69       40.36      5.13 o 
   6   1   7        1.98        0.44      3.39 o 
   7   1   7       26.15       20.97      7.59 o 
   8   1   7       37.23       48.90     10.08 o 
 -10   2   7        3.36       12.07      5.85 o 
  -9   2   7       18.78       21.34      7.28 o 
  -8   2   7       59.62       71.55      9.15 o 
  -7   2   7      243.96      243.30      9.22 o 
  -6   2   7      260.69      253.56      8.64 o 
  -5   2   7       19.94       25.93      3.48 o 
  -4   2   7      155.82      227.88      6.88 o 
  -3   2   7     2702.81     3141.48     38.43 o 
  -2   2   7     1228.49     1307.93     19.19 o 
  -1   2   7      119.42       94.92      4.51 o 
   0   2   7     1082.20     1353.42     20.33 o 
   1   2   7      953.99      850.66     15.59 o 
   2   2   7     1387.95     1545.00     24.18 o 
   3   2   7       33.50       43.97      7.72 o 
   4   2   7      296.32      278.03     10.03 o 
   6   2   7       26.13       16.92      6.97 o 
   7   2   7       92.90       86.05     11.39 o 
   8   2   7       70.16       86.17     12.13 o 
 -10   3   7       49.84       39.82      9.58 o 
  -9   3   7        2.10        2.43      5.10 o 
  -8   3   7      148.27      164.45     13.44 o 
  -7   3   7      193.04      172.13      8.38 o 
  -6   3   7     2572.13     2453.25     35.16 o 
  -5   3   7     1572.21     1588.65     24.76 o 
  -4   3   7       81.55       84.81      6.13 o 
  -3   3   7      481.21      461.32     10.48 o 
  -2   3   7     3362.37     2856.28     36.23 o 
  -1   3   7     4775.95     4746.29     59.14 o 
   0   3   7      294.49      422.23     13.53 o 
   1   3   7      842.32      758.00     14.88 o 
   2   3   7     1541.50     1394.11     23.08 o 
   3   3   7      149.41      176.52     11.08 o 
   4   3   7        6.72        7.66      3.56 o 
   5   3   7       58.05       56.81      8.77 o 
   6   3   7      317.53      338.91     18.60 o 
   7   3   7      256.11      231.40     16.74 o 
 -10   4   7       35.80       23.95      8.46 o 
  -9   4   7       50.52       61.91     10.14 o 
  -8   4   7      142.38      135.27     12.51 o 
  -7   4   7      753.13      666.14     16.46 o 
  -6   4   7       78.50       56.85      5.27 o 
  -5   4   7      444.47      436.27     11.62 o 
  -4   4   7     1059.89     1071.91     27.16 o 
  -3   4   7      515.25      551.40     12.37 o 
  -2   4   7      732.21      798.95     23.64 o 
  -1   4   7      102.88      106.16      5.57 o 
   0   4   7      190.64      220.35      7.69 o 
   1   4   7       95.48       58.05      4.55 o 
   2   4   7       55.03       56.49      8.12 o 
   3   4   7     2257.41     2287.57     48.56 o 
   4   4   7      946.21      954.89     29.55 o 
   5   4   7       90.58       90.78     10.52 o 
   6   4   7      120.80      135.76     13.13 o 
   7   4   7      305.73      327.78     19.91 o 
 -10   5   7       51.84       58.67     10.83 o 
  -9   5   7       16.23       11.20      7.22 o 
  -8   5   7        2.17        1.29      3.46 o 
  -7   5   7      496.02      494.42     15.56 o 
  -6   5   7        6.84       19.51      5.63 o 
  -5   5   7       23.06       25.96      4.16 o 
  -4   5   7      438.41      401.14     11.38 o 
  -3   5   7      362.20      347.95     11.48 o 
  -2   5   7      265.34      206.90      7.78 o 
  -1   5   7       68.27       67.54      9.92 o 
   0   5   7      848.29      742.80     28.15 o 
   1   5   7      497.17      504.96     30.24 o 
   2   5   7        0.15        6.68      3.26 o 
   3   5   7     1183.02     1171.67     32.98 o 
   4   5   7      386.77      428.45     20.28 o 
   5   5   7        0.32       -1.00      5.23 o 
   6   5   7        6.71        6.60      6.35 o 
   7   5   7       99.25       58.80     11.14 o 
  -9   6   7        0.55        1.43      5.97 o 
  -8   6   7       39.55       44.06      6.24 o 
  -7   6   7      159.28      168.32     12.72 o 
  -6   6   7       90.69      114.52      7.63 o 
  -5   6   7        0.07        7.71      4.92 o 
  -4   6   7      319.35      404.82     12.27 o 
  -3   6   7     1579.57     1449.54     24.74 o 
  -2   6   7        0.63        2.59      2.72 o 
  -1   6   7      181.35      195.50      8.12 o 
   0   6   7        3.05        8.21      4.60 o 
   1   6   7       85.47       96.04      6.36 o 
   2   6   7      236.32      217.09     14.06 o 
   3   6   7       25.65       34.35      7.78 o 
   4   6   7      684.22      758.21     28.19 o 
   5   6   7        0.98        5.91      6.60 o 
   6   6   7        0.66        6.84      7.03 o 
  -9   7   7        1.59       -0.56      6.04 o 
  -8   7   7        0.08       -5.06      8.56 o 
  -7   7   7       59.45       67.68      7.02 o 
  -6   7   7      103.84      111.17     23.71 o 
  -5   7   7       73.19       66.63      6.36 o 
  -4   7   7      219.43      232.06     10.07 o 
  -3   7   7      538.53      469.75     30.30 o 
  -2   7   7      971.74      978.92     19.82 o 
  -1   7   7      539.67      568.79     14.41 o 
   0   7   7       26.68       35.31      8.96 o 
   1   7   7      776.27      776.63     25.82 o 
   2   7   7      900.83      960.12     30.43 o 
   3   7   7      275.90      254.42     16.24 o 
   4   7   7      226.62      220.26     16.80 o 
   5   7   7      167.43      196.86     16.74 o 
   6   7   7        4.32        4.67      6.84 o 
  -8   8   7      128.41      135.45     10.00 o 
  -7   8   7       19.76       22.29     10.24 o 
  -6   8   7      160.75      173.63     18.39 o 
  -5   8   7      448.56      463.98     14.81 o 
  -4   8   7      113.50      142.37      8.99 o 
  -3   8   7       41.09       60.42      6.16 o 
  -2   8   7     1618.96     1713.36     29.27 o 
   0   8   7      125.62      114.73     11.14 o 
   1   8   7       43.10       36.40      7.59 o 
   2   8   7       24.52       29.74      7.78 o 
   3   8   7      149.22      161.03     14.00 o 
   4   8   7      164.98      152.94     14.62 o 
   5   8   7        7.46       12.69      7.78 o 
  -8   9   7      108.92      108.94      9.85 o 
  -7   9   7       91.97      114.64     21.75 o 
  -6   9   7        1.78        1.90      4.64 o 
  -5   9   7        4.67       -3.57      3.94 o 
  -4   9   7      109.68      115.98      8.27 o 
  -3   9   7      135.13      138.28     16.49 o 
  -2   9   7      134.01      158.49      9.06 o 
  -1   9   7       34.46       57.30      9.33 o 
   0   9   7        3.76        4.42      6.04 o 
   1   9   7       19.20       25.57      7.78 o 
   2   9   7        4.21       10.64      6.84 o 
   3   9   7       44.67       50.34     10.52 o 
   4   9   7      150.33      116.54     13.69 o 
  -7  10   7      104.01      138.05     12.35 o 
  -6  10   7       63.27       70.23     13.38 o 
  -5  10   7        0.09        1.71      4.49 o 
  -4  10   7       27.35       31.11      5.92 o 
  -3  10   7       86.18       74.76      7.24 o 
  -2  10   7       84.07       91.15     11.70 o 
  -1  10   7        0.35        0.93      6.22 o 
   0  10   7       18.61       18.54      7.53 o 
   1  10   7      160.86      173.28     15.00 o 
   2  10   7        9.16        3.17      7.47 o 
   3  10   7       43.64       42.75     10.52 o 
  -5  11   7        0.42       -1.63      7.28 o 
  -4  11   7        5.52        4.83      4.97 o 
  -3  11   7        1.10        0.56      6.72 o 
  -2  11   7       68.07       83.00     11.95 o 
  -1  11   7       47.22       43.87     10.02 o 
   0  11   7       30.86       19.41      8.09 o 
   1  11   7       37.65       46.73     10.64 o 
  -3  12   7       23.94       46.23     10.64 o 
  -2  12   7        0.60       -0.31      7.16 o 
  -2 -12   8        0.72       14.81      9.89 o 
  -1 -12   8       30.06       24.83     10.76 o 
   0 -12   8       96.44       90.41     13.88 o 
  -4 -11   8       24.98       29.12     10.76 o 
  -3 -11   8      147.60      129.60     16.11 o 
  -2 -11   8       37.99       25.51     10.33 o 
  -1 -11   8      195.92      186.91     17.30 o 
   0 -11   8      237.64      235.01     18.48 o 
   1 -11   8       17.39       14.68      7.40 o 
   2 -11   8       83.00       74.29     10.70 o 
   3 -11   8        6.40        7.96      7.53 o 
  -5 -10   8       67.23       59.17     13.07 o 
  -4 -10   8      154.05      138.56     16.36 o 
  -3 -10   8        1.43       -0.44      7.34 o 
  -2 -10   8      170.92      161.27     15.68 o 
  -1 -10   8       18.33       17.55      8.52 o 
   0 -10   8      171.83      178.01     15.68 o 
   1 -10   8       49.05       33.36      5.80 o 
   2 -10   8       12.42       22.21      7.72 o 
   3 -10   8        3.90        9.02      7.09 o 
   4 -10   8       51.75       49.28     10.20 o 
   5 -10   8       62.33       53.70     10.70 o 
  -6  -9   8       34.42       40.32     11.26 o 
  -5  -9   8       12.30        4.85      8.28 o 
  -4  -9   8       12.57        9.58      8.15 o 
  -3  -9   8      359.23      343.58     20.84 o 
  -2  -9   8      322.35      328.09     20.03 o 
  -1  -9   8       62.71       77.34     11.01 o 
   0  -9   8      236.61      185.68     16.43 o 
   1  -9   8      438.30      473.31     11.85 o 
   2  -9   8       11.78       24.93      5.05 o 
   3  -9   8       14.82       12.83      4.85 o 
   4  -9   8       71.43       75.54     10.70 o 
   5  -9   8       67.18       46.60      9.89 o 
  -7  -8   8        2.97       -1.18      7.96 o 
  -6  -8   8      220.16      269.85     19.85 o 
  -5  -8   8      274.43      282.91     20.22 o 
  -4  -8   8       32.06       25.07      8.59 o 
  -3  -8   8      132.23       96.13     11.39 o 
  -2  -8   8      175.47      174.09     14.12 o 
  -1  -8   8       55.74       39.32      8.34 o 
   0  -8   8       52.57       59.99      4.52 o 
   1  -8   8      608.88      668.20     16.12 o 
   2  -8   8       93.36       91.47      6.87 o 
   3  -8   8       10.01       11.31      5.54 o 
   4  -8   8       19.47       34.33      5.93 o 
   5  -8   8        1.27        0.19      6.28 o 
   6  -8   8       72.40       72.24     11.51 o 
  -8  -7   8       22.36       21.22     10.39 o 
  -7  -7   8        0.06       -9.61      6.41 o 
  -6  -7   8        8.93       11.26      7.40 o 
  -5  -7   8       44.32       52.33     10.27 o 
  -4  -7   8      214.55      199.73     15.74 o 
  -3  -7   8      170.12      150.70     13.44 o 
  -2  -7   8       39.64       49.46      8.34 o 
  -1  -7   8       86.94       99.56      5.21 o 
   0  -7   8       70.39       92.37      5.12 o 
   1  -7   8      409.16      506.48     13.97 o 
   2  -7   8       88.86       98.01     10.92 o 
   3  -7   8      196.30      205.29      9.79 o 
   4  -7   8      785.23      838.84     20.37 o 
   5  -7   8       13.24       22.78      9.68 o 
   6  -7   8      252.79      246.89     16.92 o 
   7  -7   8      345.46      334.56     20.91 o 
  -8  -6   8       90.93       99.68     13.81 o 
  -7  -6   8        0.52       -5.10      6.60 o 
  -6  -6   8       80.29       81.32     11.64 o 
  -5  -6   8        1.36       -5.23      5.66 o 
  -4  -6   8       69.68       64.65      9.96 o 
  -3  -6   8      158.76      138.88     12.82 o 
  -2  -6   8      305.40      324.52     10.76 o 
  -1  -6   8       30.51       37.81      3.57 o 
   0  -6   8      301.76      320.05      8.06 o 
   1  -6   8      685.48      716.45     12.64 o 
   2  -6   8       88.51       87.05     10.70 o 
   3  -6   8      652.98      750.03     21.71 o 
   4  -6   8      164.33      153.80      8.69 o 
   5  -6   8       28.78       33.94      5.72 o 
   6  -6   8       52.95       52.99      8.00 o 
   7  -6   8       48.07       45.11      9.46 o 
  -9  -5   8        1.87        6.28      8.77 o 
  -8  -5   8      141.90      149.58     16.05 o 
  -7  -5   8       59.36       51.89     10.83 o 
  -6  -5   8       61.67       42.37      9.02 o 
  -5  -5   8       35.03       39.95      8.09 o 
  -4  -5   8     2076.84     1996.27     49.46 o 
  -3  -5   8     2652.59     3006.21     44.33 o 
  -2  -5   8       28.23       42.89      6.28 o 
  -1  -5   8      812.19      819.07     17.86 o 
   0  -5   8      361.48      401.13     17.61 o 
   1  -5   8        3.14        1.05      2.00 o 
   2  -5   8       68.56       65.42      5.12 o 
   3  -5   8        1.02        6.11      5.94 o 
   4  -5   8       56.93       34.27      4.95 o 
   5  -5   8       24.99       32.65      5.38 o 
   6  -5   8       77.73      103.06      8.26 o 
   7  -5   8        1.04       -6.35      4.23 o 
  -9  -4   8       61.35       55.50     11.95 o 
  -8  -4   8        4.04        5.54      7.72 o 
  -7  -4   8      147.29      154.06     14.68 o 
  -6  -4   8      162.68      171.35     14.68 o 
  -5  -4   8      131.67      122.57     11.57 o 
  -4  -4   8       28.48       38.62      6.35 o 
  -3  -4   8     1320.46     1438.59     24.41 o 
  -2  -4   8      958.34      992.43     19.01 o 
  -1  -4   8     1936.91     1745.60     20.73 o 
   0  -4   8      123.36      130.37      4.69 o 
   1  -4   8      914.05      810.93     12.51 o 
   2  -4   8     1055.39      978.10     28.25 o 
   3  -4   8      164.79      166.32      7.87 o 
   4  -4   8      112.03      121.47     13.50 o 
   5  -4   8       43.70       91.52      7.33 o 
   6  -4   8        5.90        7.79      4.16 o 
   7  -4   8        8.76        9.66      8.93 o 
  -9  -3   8      132.38      134.71     15.18 o 
  -8  -3   8      347.09      368.22     21.78 o 
  -7  -3   8      372.41      369.28     20.66 o 
  -6  -3   8       84.50       85.86     10.64 o 
  -5  -3   8     2276.17     2195.62     82.85 o 
  -4  -3   8     2139.07     2104.10     69.06 o 
  -3  -3   8      486.00      455.39     11.87 o 
  -2  -3   8     2637.34     2533.34     35.93 o 
  -1  -3   8      100.24       93.28      3.65 o 
   0  -3   8       34.81       13.98      1.97 o 
   1  -3   8      101.92      105.92      4.25 o 
   2  -3   8      180.87      157.98     11.14 o 
   3  -3   8      222.94      164.65      7.77 o 
   4  -3   8       12.86       11.77      4.67 o 
   5  -3   8       21.01       19.47      4.61 o 
   6  -3   8        0.98        0.74      3.67 o 
   7  -3   8      342.16      319.48     29.49 o 
   8  -3   8       30.42       37.08      9.58 o 
 -10  -2   8       15.63        7.34      8.34 o 
  -9  -2   8      128.39      152.87     15.31 o 
  -8  -2   8      628.94      698.79     28.99 o 
  -7  -2   8      420.40      412.15     21.09 o 
  -6  -2   8        0.38        1.12      3.24 o 
  -5  -2   8      273.77      286.93     10.21 o 
  -4  -2   8        7.72       16.49      4.29 o 
  -3  -2   8      283.20      261.39     12.20 o 
  -2  -2   8      199.97      150.57      9.33 o 
  -1  -2   8       67.29       77.97      3.23 o 
   0  -2   8       68.78       43.31      2.65 o 
   1  -2   8      191.13      156.21      5.77 o 
   2  -2   8      194.70      196.30     14.59 o 
   3  -2   8        7.93        4.65      2.96 o 
   4  -2   8      235.91      234.08      9.45 o 
   5  -2   8      148.21      155.92      8.72 o 
   6  -2   8        0.38        0.90      3.45 o 
   7  -2   8      241.49      245.30     12.23 o 
   8  -2   8      158.80      115.23     13.81 o 
 -10  -1   8        0.33       11.14      8.03 o 
  -9  -1   8        1.44        8.03      7.40 o 
  -8  -1   8       71.39       72.74     10.33 o 
  -7  -1   8      238.02      222.19     12.94 o 
  -6  -1   8      408.78      395.60     16.11 o 
  -5  -1   8       40.99       38.14      6.04 o 
  -4  -1   8      761.85      770.72     22.15 o 
  -3  -1   8      342.67      312.90     13.25 o 
  -2  -1   8      732.67      834.99     22.65 o 
  -1  -1   8       46.10       30.45      4.48 o 
   0  -1   8      121.85       92.14      4.34 o 
   1  -1   8      994.85     1049.44     17.60 o 
   2  -1   8      977.04     1052.68     18.89 o 
   3  -1   8      347.27      296.77      9.99 o 
   4  -1   8      884.85      939.65     19.56 o 
   5  -1   8      307.80      281.58     11.60 o 
   6  -1   8        3.06       -0.16      3.45 o 
   7  -1   8       18.59       23.72     10.48 o 
   8  -1   8       92.86       65.39     10.83 o 
 -10   0   8        0.68        8.09      8.15 o 
  -9   0   8      176.96      173.59     15.43 o 
  -8   0   8        0.11        6.91      4.79 o 
  -7   0   8      525.91      556.37     20.72 o 
  -6   0   8      371.84      367.53     15.87 o 
  -5   0   8       78.56       71.86      7.34 o 
  -4   0   8      149.34      136.64      9.27 o 
  -3   0   8      941.30      846.07     23.21 o 
  -2   0   8     6854.14     7093.03    115.60 o 
  -1   0   8      501.23      515.77     15.37 o 
   0   0   8     2236.34     2147.30     43.34 o 
   1   0   8     2174.97     2208.61     31.45 o 
   2   0   8     1570.52     1552.91     25.98 o 
   3   0   8      377.79      387.16     11.37 o 
   4   0   8        0.53       -1.63      2.60 o 
   5   0   8       75.69       61.56      7.37 o 
   6   0   8      398.23      371.63     13.37 o 
   7   0   8        1.22        4.51      4.17 o 
   8   0   8       54.83       57.99     10.70 o 
 -10   1   8        9.54       -0.68      6.60 o 
  -9   1   8       10.96        3.11      5.79 o 
  -8   1   8      296.70      272.96     15.62 o 
  -7   1   8       13.90        6.47      5.10 o 
  -6   1   8      666.78      640.56     22.15 o 
  -5   1   8     1584.15     1599.62     37.58 o 
  -4   1   8      218.84      243.57      6.58 o 
  -3   1   8      345.77      327.37      9.86 o 
  -2   1   8      481.98      619.37     12.91 o 
  -1   1   8     2456.55     2916.41     35.93 o 
   0   1   8      215.79      178.91      6.21 o 
   1   1   8       70.13       70.83      4.69 o 
   2   1   8     4532.66     4404.96     54.52 o 
   3   1   8     3195.49     3145.43     64.74 o 
   4   1   8        1.02       -0.69      2.97 o 
   5   1   8      387.05      375.67     12.56 o 
   6   1   8      709.53      703.11     18.51 o 
   7   1   8       27.57       26.63      8.34 o 
 -10   2   8       10.93       20.41      7.59 o 
  -9   2   8        1.68        1.74      5.23 o 
  -8   2   8      415.82      436.72     20.03 o 
  -7   2   8      152.36      192.32     13.07 o 
  -6   2   8        2.60       -5.10      3.48 o 
  -5   2   8     1120.24     1095.45     29.87 o 
  -4   2   8     1395.38     1276.01     19.69 o 
  -3   2   8     1457.39     1190.19     18.14 o 
  -2   2   8        7.54       13.34      2.35 o 
  -1   2   8     5867.94     5922.70     67.37 o 
   0   2   8     2039.95     1713.25     30.77 o 
   1   2   8      137.87      184.86      7.17 o 
   2   2   8     1060.55     1128.54     20.30 o 
   3   2   8      843.22      837.44     24.51 o 
   4   2   8       54.81       65.06      5.94 o 
   5   2   8        6.95       10.39      3.93 o 
   6   2   8       23.44       21.28      7.22 o 
   7   2   8      181.28      182.55     15.06 o 
 -10   3   8       43.11       54.07     10.20 o 
  -9   3   8       25.00       18.42      7.03 o 
  -8   3   8      200.70      202.96     14.75 o 
  -7   3   8      583.52      582.32     23.08 o 
  -6   3   8      227.03      176.33     12.88 o 
  -5   3   8      279.79      270.12      8.96 o 
  -4   3   8      959.13      875.02     16.16 o 
  -3   3   8       30.93       38.43      5.88 o 
  -2   3   8        4.51       37.78      4.20 o 
  -1   3   8       87.82       81.99      4.81 o 
   0   3   8       11.86        5.56      2.51 o 
   1   3   8      215.63      189.96     15.09 o 
   2   3   8      842.86      912.94     18.14 o 
   3   3   8      395.87      415.57     12.38 o 
   4   3   8        2.36        1.68      3.33 o 
   5   3   8       86.34       87.36     10.45 o 
   6   3   8       56.60       58.67      9.77 o 
   7   3   8      106.64       97.19     12.69 o 
 -10   4   8       44.16       50.52     10.45 o 
  -9   4   8        0.62        2.55      5.85 o 
  -8   4   8        8.59        5.79      5.54 o 
  -7   4   8       41.61       46.60      8.34 o 
  -6   4   8       11.15        8.04      3.47 o 
  -5   4   8      276.58      311.27     20.81 o 
  -4   4   8      128.92      127.57      6.55 o 
  -3   4   8      720.60      827.72     16.05 o 
  -2   4   8     1437.19     1329.78     21.69 o 
  -1   4   8       11.87        3.98      2.61 o 
   0   4   8       70.95       91.56      5.54 o 
   1   4   8      496.70      441.91     11.87 o 
   2   4   8     1052.75     1105.09     29.74 o 
   3   4   8      165.33      164.19      8.53 o 
   4   4   8      358.64      349.93     17.67 o 
   5   4   8       35.23       41.87      8.65 o 
   6   4   8      143.12      125.12     13.38 o 
   7   4   8        6.71       14.19      7.96 o 
  -9   5   8      245.96      250.50     17.79 o 
  -8   5   8       67.36       55.25      9.83 o 
  -7   5   8       23.24       36.40      8.15 o 
  -6   5   8      704.26      816.61     18.47 o 
  -5   5   8        1.65        3.41      3.42 o 
  -4   5   8      107.81      106.31      6.61 o 
  -3   5   8      652.06      701.63     15.31 o 
  -2   5   8      269.04      228.04     12.41 o 
  -1   5   8        9.67       11.45      3.21 o 
   0   5   8       12.69        5.81      3.18 o 
   2   5   8      849.08      855.23     18.33 o 
   3   5   8      774.20      780.68     26.69 o 
   4   5   8        1.46        2.43      6.22 o 
   5   5   8       25.90       33.10      8.65 o 
   6   5   8      207.68      224.55     16.86 o 
  -9   6   8       74.32       71.74     11.76 o 
  -8   6   8        3.05        6.16      5.91 o 
  -7   6   8        2.81       -4.54      4.67 o 
  -6   6   8       51.69       53.66      9.08 o 
  -5   6   8      276.78      302.30     11.15 o 
  -4   6   8       10.15        3.10      5.57 o 
  -3   6   8      313.27      360.73     11.35 o 
  -2   6   8       33.84       33.13      9.30 o 
  -1   6   8      349.81      313.78     13.00 o 
   0   6   8      217.02      244.85      9.33 o 
   1   6   8      290.34      246.72     19.88 o 
   2   6   8      125.45      121.76     11.26 o 
   3   6   8     1151.96     1116.54     33.85 o 
   4   6   8      651.95      682.62     27.25 o 
   5   6   8        3.27        2.86      6.28 o 
   6   6   8      160.41      173.59     16.49 o 
  -9   7   8        0.05        6.35      5.91 o 
  -8   7   8       30.17       45.79      9.89 o 
  -7   7   8      122.12      125.54      8.96 o 
  -6   7   8       29.31       38.13      5.78 o 
  -5   7   8       28.14       37.57      6.63 o 
  -4   7   8      210.20      192.87      9.26 o 
  -3   7   8     1480.71     1537.59     26.89 o 
  -2   7   8      315.28      280.53     12.66 o 
  -1   7   8       73.73       93.52      6.66 o 
   0   7   8      641.95      548.31     27.91 o 
   1   7   8      362.46      399.95     18.67 o 
   2   7   8       16.57       26.82      7.40 o 
   3   7   8       73.83       88.41     10.83 o 
   4   7   8      266.66      298.84     19.47 o 
   5   7   8       24.47       37.89      9.52 o 
  -8   8   8        5.74       -4.42      6.47 o 
  -7   8   8      160.91      164.93     10.52 o 
  -6   8   8      182.76      179.23     10.49 o 
  -5   8   8       10.02        4.98      4.11 o 
  -4   8   8        8.04        3.53      4.07 o 
  -3   8   8      275.72      227.81     10.92 o 
  -2   8   8      335.04      317.24     11.81 o 
  -1   8   8       20.19       13.81      4.28 o 
   0   8   8       18.75       30.36      7.28 o 
   1   8   8        0.90        4.67      5.29 o 
   2   8   8       10.16        5.54      6.60 o 
   3   8   8        4.61       -2.30      5.85 o 
   4   8   8        0.75        0.75      6.72 o 
  -7   9   8       43.11       37.38      6.99 o 
  -6   9   8       98.59      110.08     19.88 o 
  -5   9   8        0.47        6.82      4.58 o 
  -4   9   8        5.11        9.57      4.61 o 
  -3   9   8       42.12       40.08      5.94 o 
  -2   9   8      601.77      609.63     16.70 o 
  -1   9   8      128.67      146.15     13.00 o 
   0   9   8       26.24       35.78      8.65 o 
   1   9   8      160.73      202.03     15.49 o 
   2   9   8      161.39      178.88     15.37 o 
   3   9   8        2.48       -0.62      5.72 o 
  -6  10   8       75.27       69.85      8.29 o 
  -5  10   8      149.11      131.83      9.69 o 
  -4  10   8       77.71       74.67     11.88 o 
  -3  10   8       28.11       34.15      6.53 o 
  -2  10   8      142.09      153.19     13.75 o 
  -1  10   8       26.18       32.60      8.46 o 
   0  10   8        0.27       -3.36      5.79 o 
   1  10   8        9.39       20.22      8.34 o 
   2  10   8       99.57      125.44     13.94 o 
  -5  11   8        0.16       -0.09      4.77 o 
  -4  11   8        0.86       -5.94      7.78 o 
  -3  11   8        7.42       16.36      8.46 o 
  -2  11   8        6.58       -6.97      6.35 o 
  -1  11   8       48.34       50.90     10.08 o 
   0  11   8       40.71       65.95     11.14 o 
  -3 -11   9      109.21       93.52     14.62 o 
  -2 -11   9        9.05       13.81      8.71 o 
  -1 -11   9       21.40       22.96     10.08 o 
   0 -11   9      104.20      100.61     13.63 o 
   3 -11   9        0.83        5.10      6.78 o 
  -5 -10   9      196.25      210.49     20.03 o 
  -4 -10   9      139.40      136.26     16.61 o 
  -3 -10   9       45.70       50.09     11.82 o 
  -2 -10   9       21.33       30.49     10.02 o 
  -1 -10   9        5.23        0.31      7.16 o 
   0 -10   9      208.61      210.12     16.86 o 
   1 -10   9        0.69       -1.37      5.60 o 
   2 -10   9      143.75      177.58     14.93 o 
   3 -10   9      234.12      222.66     11.61 o 
   4 -10   9       11.83       11.08      7.47 o 
  -6  -9   9        1.60       -1.24      7.78 o 
  -5  -9   9       45.01       31.23     10.70 o 
  -4  -9   9      204.21      242.35     19.29 o 
  -3  -9   9      213.25      210.68     17.86 o 
  -2  -9   9        1.52       -3.05      7.03 o 
  -1  -9   9       67.09       94.57     11.88 o 
   0  -9   9      398.19      398.73     13.88 o 
   1  -9   9        0.33        7.28      5.91 o 
   2  -9   9      132.44      140.93      9.03 o 
   3  -9   9       18.64       33.58      9.71 o 
   4  -9   9        5.88        4.22      4.77 o 
   5  -9   9        2.97       -9.24      6.16 o 
  -7  -8   9       27.47       32.35     10.70 o 
  -6  -8   9       23.35       29.87     10.58 o 
  -5  -8   9      155.98      155.24     15.43 o 
  -4  -8   9      324.92      335.55     21.09 o 
  -3  -8   9       16.08       14.25      7.96 o 
  -2  -8   9       17.04       43.43      8.96 o 
  -1  -8   9      103.05      127.89      8.09 o 
   0  -8   9      163.39      164.60      9.05 o 
   1  -8   9        1.44       -4.13      3.27 o 
   2  -8   9        0.15       -0.93      3.36 o 
   3  -8   9       37.05       49.22      6.22 o 
   4  -8   9       65.00       45.59      6.54 o 
   5  -8   9        2.29        8.99      4.93 o 
   6  -8   9       12.43       13.00      7.96 o 
  -8  -7   9        6.37        3.11      8.59 o 
  -7  -7   9        6.62        7.16      7.28 o 
  -6  -7   9       18.41       17.86      8.40 o 
  -5  -7   9        5.17       -0.31      6.41 o 
  -4  -7   9       10.76       15.49      7.84 o 
  -3  -7   9       41.50       42.06      8.59 o 
  -2  -7   9       12.57       19.26      4.45 o 
  -1  -7   9      146.46      158.93      8.51 o 
   0  -7   9      496.54      499.35     14.46 o 
   1  -7   9      277.34      347.50     11.24 o 
   2  -7   9       45.79       45.16      5.33 o 
   3  -7   9        1.43       -5.56      4.14 o 
   4  -7   9       35.47       49.66     11.98 o 
   5  -7   9      209.62      201.79     11.14 o 
   6  -7   9      205.89      203.52     14.25 o 
  -8  -6   9      116.11       99.74     14.87 o 
  -7  -6   9       47.00       51.27     11.51 o 
  -6  -6   9      455.84      480.46     25.32 o 
  -5  -6   9      189.86      211.61     16.55 o 
  -4  -6   9      262.52      278.87     17.67 o 
  -3  -6   9      763.12      734.76     27.38 o 
  -2  -6   9      447.16      502.22     14.23 o 
  -1  -6   9      338.94      380.53     12.09 o 
   0  -6   9      146.14      133.46     11.26 o 
   1  -6   9      225.99      254.35      9.25 o 
   2  -6   9     1006.89      945.19     29.99 o 
   3  -6   9      545.11      500.55     14.54 o 
   4  -6   9        6.04        9.58      5.10 o 
   5  -6   9       24.44       20.19      5.33 o 
   6  -6   9      277.03      279.47     17.61 o 
  -9  -5   9      127.12      133.71     16.67 o 
  -8  -5   9      190.16      196.37     17.86 o 
  -7  -5   9       26.90       33.60      9.46 o 
  -6  -5   9        1.90        4.29      7.28 o 
  -5  -5   9      102.57       92.65     11.88 o 
  -4  -5   9     1320.70     1441.83     41.19 o 
  -3  -5   9     1492.28     1444.50     26.85 o 
  -2  -5   9       35.44       51.25      7.28 o 
  -1  -5   9     1232.07     1298.81     38.86 o 
   0  -5   9      958.41      842.37     13.43 o 
   1  -5   9      120.49      129.57      6.51 o 
   2  -5   9       53.25       36.29     12.54 o 
   3  -5   9      514.21      544.81     14.77 o 
   4  -5   9      371.13      377.44     12.88 o 
   5  -5   9        3.04       -3.93      3.40 o 
   6  -5   9      117.84      127.55      9.27 o 
   7  -5   9      189.60      174.29     11.24 o 
  -9  -4   9        4.75       15.37      9.02 o 
  -8  -4   9      175.77      162.95     15.93 o 
  -7  -4   9      499.15      515.80     25.07 o 
  -6  -4   9      261.28      301.46     18.67 o 
  -5  -4   9      131.23      117.22     11.88 o 
  -4  -4   9      747.19      712.47     16.68 o 
  -3  -4   9     1286.49     1240.49     22.86 o 
  -2  -4   9       17.65       25.35      4.29 o 
  -1  -4   9      183.61      183.48      8.07 o 
   0  -4   9      516.63      529.00      9.72 o 
   1  -4   9      721.15      806.69     12.85 o 
   2  -4   9       10.05        5.43      2.75 o 
   3  -4   9      233.05      257.32      9.88 o 
   4  -4   9      161.57      117.24     13.81 o 
   5  -4   9        6.49       15.83      4.85 o 
   6  -4   9        0.96        0.08      3.73 o 
   7  -4   9       22.58       17.80      5.72 o 
  -9  -3   9        6.20        6.10      8.28 o 
  -8  -3   9      213.84      234.94     18.48 o 
  -7  -3   9      294.25      329.08     19.66 o 
  -6  -3   9       51.48       42.18      5.44 o 
  -5  -3   9       22.55       41.27      8.56 o 
  -4  -3   9      320.00      331.95     12.29 o 
  -3  -3   9     2070.52     2221.82     33.86 o 
  -2  -3   9      327.85      330.12     10.46 o 
  -1  -3   9      392.75      467.67     12.45 o 
   0  -3   9       40.13       60.79      3.80 o 
   1  -3   9      169.81      159.76      5.38 o 
   2  -3   9      204.44      168.78     10.33 o 
   3  -3   9        7.89       18.26      3.72 o 
   4  -3   9        0.88        6.99      3.55 o 
   5  -3   9       54.71       72.61      6.97 o 
   6  -3   9        3.65       -2.82      3.96 o 
   7  -3   9       12.95        9.59     10.05 o 
 -10  -2   9       21.59       24.20     10.39 o 
  -9  -2   9      111.06      105.90     13.81 o 
  -8  -2   9        0.04        2.36      6.60 o 
  -7  -2   9      391.98      368.48     14.96 o 
  -6  -2   9      545.64      539.20     15.16 o 
  -5  -2   9      174.70      179.69      8.69 o 
  -4  -2   9        0.10       -2.74      3.42 o 
  -3  -2   9       96.01       84.00      8.03 o 
  -2  -2   9     2496.92     2399.45     48.47 o 
  -1  -2   9      139.36       86.36      8.34 o 
   0  -2   9       32.11       35.32      3.05 o 
   1  -2   9     1652.62     1499.49     18.77 o 
   2  -2   9     1752.02     1788.43     35.99 o 
   3  -2   9       22.15       27.43      4.50 o 
   4  -2   9      579.86      627.76     16.14 o 
   5  -2   9     1265.43     1333.02     26.41 o 
   6  -2   9      384.25      353.46     13.49 o 
   7  -2   9       30.55       37.54      6.75 o 
 -10  -1   9       12.67       27.81      9.83 o 
  -9  -1   9      338.37      349.55     21.84 o 
  -8  -1   9      469.50      444.22     14.88 o 
  -7  -1   9      144.31      171.79     12.20 o 
  -6  -1   9      342.87      339.78     15.80 o 
  -5  -1   9      800.67      789.76     24.02 o 
  -4  -1   9      374.07      343.02     14.81 o 
  -3  -1   9      223.02      248.44     13.13 o 
  -2  -1   9     3328.75     3300.53     62.03 o 
  -1  -1   9     1407.54     1348.43     32.79 o 
   0  -1   9      231.23      222.24      6.73 o 
   1  -1   9      110.85       93.77      5.31 o 
   2  -1   9     1590.01     1622.66     25.95 o 
   3  -1   9      944.48      883.03     18.51 o 
   4  -1   9      260.85      231.25      9.84 o 
   5  -1   9       36.36       53.23      6.19 o 
   6  -1   9      174.76      173.80      9.77 o 
   7  -1   9      132.31      157.44     18.54 o 
 -10   0   9        2.22        1.80      7.34 o 
  -9   0   9       18.63       15.70      5.29 o 
  -8   0   9      120.65      139.44     12.07 o 
  -7   0   9       70.55       65.27      8.52 o 
  -6   0   9       97.75      111.75      9.96 o 
  -5   0   9       27.01       16.55      5.41 o 
  -4   0   9       72.22       76.34      7.90 o 
  -3   0   9     1278.54     1347.50     32.67 o 
  -2   0   9     1697.68     1765.56     39.01 o 
  -1   0   9       56.59       55.51      3.31 o 
   0   0   9     1343.47     1350.65     20.48 o 
   1   0   9     2221.47     2118.67     30.07 o 
   2   0   9        8.62        9.37      4.04 o 
   3   0   9       68.17       98.32      6.49 o 
   4   0   9      434.16      401.70     12.83 o 
   5   0   9      418.31      385.42     13.11 o 
   6   0   9       47.86       42.03      6.16 o 
   7   0   9      301.38      278.29     12.69 o 
  -9   1   9        5.70        8.46      5.91 o 
  -8   1   9       21.86       26.75      6.84 o 
  -7   1   9       64.09       43.74      7.78 o 
  -6   1   9      522.43      546.98     20.91 o 
  -5   1   9        0.30        2.49      3.98 o 
  -4   1   9      368.77      440.27     17.42 o 
  -3   1   9     2004.90     2038.08     43.99 o 
  -2   1   9      134.38       65.34      3.36 o 
  -1   1   9       20.38       21.01      2.99 o 
   0   1   9      246.98      232.88      7.36 o 
   1   1   9     2712.35     2549.82     48.94 o 
   2   1   9      428.92      455.61     15.93 o 
   3   1   9      124.68      106.73      6.90 o 
   4   1   9      115.67      112.95      7.31 o 
   5   1   9      102.51      112.53      7.82 o 
   6   1   9        7.38        4.47      4.19 o 
   7   1   9      120.67      117.47     13.13 o 
 -10   2   9       89.24       93.33     12.32 o 
  -9   2   9        3.82        9.89      6.16 o 
  -8   2   9        4.42        3.86      5.35 o 
  -7   2   9      456.36      540.63     22.21 o 
  -6   2   9        1.76        0.19      4.73 o 
  -5   2   9       94.23      106.15      9.77 o 
  -4   2   9       48.42       34.84      6.35 o 
  -3   2   9      418.30      350.11     15.62 o 
  -2   2   9      491.72      427.90     10.14 o 
  -1   2   9        3.06        5.15      2.20 o 
   0   2   9      405.10      309.04      9.04 o 
   1   2   9      957.66     1030.69     18.86 o 
   2   2   9     1557.74     1495.30     25.15 o 
   3   2   9        0.97        4.56      3.59 o 
   4   2   9        4.88       -1.01      3.49 o 
   5   2   9       63.04       57.97      6.22 o 
   6   2   9       73.28       73.61     10.39 o 
   7   2   9        1.25       -2.43      6.35 o 
 -10   3   9       51.87       57.30     11.20 o 
  -9   3   9        0.67       -2.99      5.41 o 
  -8   3   9       14.88        2.80      5.41 o 
  -7   3   9       59.58       55.44      8.90 o 
  -6   3   9        1.39        7.34      5.04 o 
  -5   3   9      279.18      294.61     15.56 o 
  -4   3   9      584.00      631.47     22.15 o 
  -3   3   9       80.42       84.63      5.46 o 
  -2   3   9      828.74      972.61     17.12 o 
  -1   3   9      325.78      307.12      9.55 o 
   0   3   9      667.59      624.54     13.75 o 
   1   3   9        0.37        5.93      4.76 o 
   2   3   9     1730.76     1761.08     29.27 o 
   3   3   9     1810.23     1856.91     41.07 o 
   4   3   9       11.06        8.64      5.10 o 
   5   3   9      165.72      148.95     13.07 o 
   6   3   9      425.92      375.75     20.35 o 
   7   3   9      154.68      146.28     14.68 o 
  -9   4   9       85.94       89.47     12.01 o 
  -8   4   9      433.31      412.71     21.34 o 
  -7   4   9      343.32      368.47     19.47 o 
  -6   4   9        0.01        3.05      4.79 o 
  -5   4   9      320.28      271.65     15.31 o 
  -4   4   9     2703.78     2570.66     36.03 o 
  -3   4   9     1245.94     1130.10     19.92 o 
  -2   4   9        0.18        3.34      2.81 o 
  -1   4   9      348.28      292.94      9.31 o 
   0   4   9      224.76      189.51     11.76 o 
   1   4   9        4.17        0.67      2.85 o 
   2   4   9       24.26       39.83      8.56 o 
   3   4   9     1283.56     1222.81     33.85 o 
   4   4   9      261.12      259.21     15.62 o 
   5   4   9       39.97       53.14      9.40 o 
   6   4   9       12.44        7.72      7.34 o 
  -9   5   9       33.21       31.17      9.08 o 
  -8   5   9       50.41       41.00      9.08 o 
  -7   5   9      268.19      237.68     16.24 o 
  -6   5   9       29.83       55.31      9.15 o 
  -5   5   9       48.61       56.87      8.65 o 
  -4   5   9       64.03       68.60      5.73 o 
  -3   5   9      321.11      251.26      9.24 o 
  -2   5   9        2.95        1.09      5.32 o 
  -1   5   9      202.01      207.95      8.49 o 
   0   5   9        1.05       -0.42      3.00 o 
   1   5   9      478.76      504.02     22.52 o 
   2   5   9      273.33      310.76     11.22 o 
   3   5   9        5.34        8.77      5.79 o 
   4   5   9      579.05      623.69     25.45 o 
   5   5   9       23.35       36.59      9.15 o 
   6   5   9        8.53       14.31      8.09 o 
  -9   6   9        2.49        3.92      6.84 o 
  -8   6   9       20.10       16.11      7.47 o 
  -7   6   9       73.74       66.14     10.58 o 
  -6   6   9        1.55        2.36      5.41 o 
  -5   6   9       17.22        6.38      3.76 o 
  -4   6   9      200.32      219.64      9.54 o 
  -3   6   9     1213.12     1248.32     26.72 o 
  -2   6   9      376.05      356.19     11.53 o 
  -1   6   9       32.32       53.35      5.85 o 
   0   6   9      195.06      226.96      9.70 o 
   1   6   9      358.60      161.96     11.32 o 
   2   6   9       57.57       56.99      8.34 o 
   3   6   9        0.89        5.85      5.85 o 
   4   6   9      152.35      168.87     14.25 o 
   5   6   9       50.46       61.78     10.83 o 
  -8   7   9       55.59       33.72     10.08 o 
  -7   7   9       78.47       62.90     11.14 o 
  -6   7   9      172.35      197.30     15.99 o 
  -5   7   9        6.17        5.80      4.12 o 
  -4   7   9      253.98      274.65     11.14 o 
  -3   7   9      201.48      224.82     10.00 o 
  -2   7   9      122.56      108.62      7.32 o 
  -1   7   9       28.09       16.20      4.44 o 
   0   7   9       12.32       11.42      7.40 o 
   1   7   9      167.46      144.29     12.20 o 
   2   7   9      203.84      215.84     15.18 o 
   3   7   9        0.53       -4.92      5.23 o 
   4   7   9        0.01       -6.91      5.66 o 
   5   7   9       33.59       23.52      9.15 o 
  -8   8   9       30.92       27.07      9.27 o 
  -7   8   9        8.89       31.11      9.58 o 
  -6   8   9        3.05        9.83      6.78 o 
  -5   8   9       66.41       73.90      7.25 o 
  -4   8   9       57.33       58.45      6.43 o 
  -3   8   9       21.79       31.96      5.19 o 
  -2   8   9      132.40      128.98      8.18 o 
  -1   8   9      245.24      281.43     11.27 o 
   0   8   9      285.19      284.91     16.36 o 
   1   8   9        0.05       10.27      6.41 o 
   2   8   9       41.15       46.29      9.46 o 
   3   8   9       74.85       81.20     11.76 o 
   4   8   9       51.53       71.18     11.76 o 
  -7   9   9      263.99      255.23     19.85 o 
  -6   9   9       29.38       14.44      8.52 o 
  -5   9   9       18.29       19.76      5.81 o 
  -4   9   9      163.06      165.76     18.17 o 
  -3   9   9        5.52       10.11      5.69 o 
  -2   9   9      120.85      108.45     10.89 o 
  -1   9   9       63.27       45.79      8.77 o 
   0   9   9        4.01       18.11      7.16 o 
   1   9   9       47.02       59.23     10.02 o 
   2   9   9        1.56        1.31      6.91 o 
   3   9   9        0.60       -5.48      5.85 o 
  -6  10   9       42.75       31.55      9.89 o 
  -5  10   9       46.37       57.43      7.61 o 
  -4  10   9        5.27        4.51      5.63 o 
  -3  10   9        2.60        4.62      4.74 o 
  -2  10   9        0.73        4.92      6.78 o 
  -1  10   9        0.97       12.57      7.34 o 
   0  10   9        6.29        7.22      7.03 o 
   1  10   9       37.94       46.98      9.96 o 
  -4  11   9       17.05       20.14     14.87 o 
  -3  11   9       14.45       20.03      9.02 o 
  -2  11   9      111.98       95.69     12.76 o 
  -1  11   9       60.11       67.82     11.45 o 
  -2 -11  10       86.82       68.01     13.44 o 
  -1 -11  10       23.63        7.90      9.71 o 
  -4 -10  10       67.62       61.91     13.63 o 
  -3 -10  10      217.52      218.08     18.54 o 
  -2 -10  10        1.26        2.05      8.03 o 
  -1 -10  10       86.04       92.21     12.94 o 
   1 -10  10       17.95       13.63      7.59 o 
   2 -10  10        0.63        2.36      6.78 o 
   3 -10  10        0.94       -2.99      6.53 o 
  -6  -9  10      126.44      112.31     15.80 o 
  -5  -9  10        0.55        2.43      8.96 o 
  -4  -9  10      103.56      111.25     14.62 o 
  -3  -9  10      163.40      154.55     15.80 o 
  -2  -9  10      152.98      155.43     15.31 o 
  -1  -9  10        7.34       -3.36      6.66 o 
   0  -9  10       35.27       38.26      6.12 o 
   1  -9  10      209.70      227.66     15.87 o 
   2  -9  10      113.87      130.10     13.19 o 
   3  -9  10       19.20       11.95      7.59 o 
   4  -9  10        6.98       15.44      5.35 o 
  -7  -8  10        1.88        1.00      9.15 o 
  -6  -8  10       23.63       10.58      8.40 o 
  -5  -8  10      508.52      466.96     25.82 o 
  -4  -8  10      326.17      327.53     20.78 o 
  -3  -8  10        1.41        3.73      6.97 o 
  -2  -8  10      162.71      140.68     13.69 o 
  -1  -8  10      100.85      104.37      7.69 o 
   0  -8  10       11.50       16.40      4.69 o 
   1  -8  10       15.48        6.84      6.47 o 
   2  -8  10      296.39      307.55     17.86 o 
   3  -8  10      206.32      226.82     11.19 o 
   4  -8  10        4.83       -2.04      4.03 o 
   5  -8  10       50.67       41.85      6.98 o 
  -7  -7  10       61.19       85.18     13.88 o 
  -6  -7  10       15.73        4.67      7.40 o 
  -5  -7  10      149.13      152.13     15.37 o 
  -4  -7  10      702.21      770.84     31.42 o 
  -3  -7  10       80.08       93.83     11.39 o 
  -2  -7  10       28.91       38.50      5.88 o 
  -1  -7  10      264.50      268.85     10.99 o 
   0  -7  10       62.68       45.59     26.82 o 
   1  -7  10        0.73       11.26      6.41 o 
   2  -7  10        3.02        2.74      5.41 o 
   3  -7  10       45.69       49.52      9.21 o 
   4  -7  10       18.01       17.65      9.15 o 
   5  -7  10       34.90       44.42      7.96 o 
   6  -7  10        1.85       -1.34      4.81 o 
  -8  -6  10       61.47       47.23     12.51 o 
  -7  -6  10       33.54       46.04     11.64 o 
  -6  -6  10        3.57        2.49      6.91 o 
  -5  -6  10       18.19       11.70      7.96 o 
  -4  -6  10      254.73      198.98     15.74 o 
  -3  -6  10       16.86       16.98      4.98 o 
  -2  -6  10       33.41       33.64      5.30 o 
  -1  -6  10      425.92      469.00     15.03 o 
   0  -6  10        3.38        2.39      3.39 o 
   1  -6  10      717.18      649.89     24.33 o 
   2  -6  10      571.41      641.22     26.54 o 
   3  -6  10       88.10       61.10      7.56 o 
   4  -6  10      559.08      653.73     20.00 o 
   5  -6  10       79.19      133.30      9.35 o 
   6  -6  10       42.43       22.00      8.21 o 
  -8  -5  10       18.54       22.15     10.08 o 
  -7  -5  10        2.63        7.84      8.09 o 
  -6  -5  10        1.81       -6.35      6.04 o 
  -5  -5  10       38.81       37.95      8.96 o 
  -4  -5  10       24.93       22.26      6.13 o 
  -3  -5  10     1804.96     1926.20     32.49 o 
  -2  -5  10     1991.41     1978.02     34.28 o 
  -1  -5  10      141.47      125.11     12.26 o 
   0  -5  10     1422.11     1418.36     25.65 o 
   1  -5  10     2016.60     2093.83     48.72 o 
   2  -5  10      226.05      212.84      9.18 o 
   3  -5  10       72.11       99.95      7.11 o 
   4  -5  10      431.98      444.20     14.46 o 
   5  -5  10       58.44       30.55      5.69 o 
   6  -5  10       43.75       42.32     18.39 o 
  -9  -4  10      130.14      145.41     17.36 o 
  -8  -4  10      104.43       96.07     13.88 o 
  -7  -4  10       48.19       59.92     11.45 o 
  -6  -4  10     1183.48     1228.78     39.76 o 
  -5  -4  10     1141.60     1263.48     24.78 o 
  -4  -4  10       52.27       50.98      5.68 o 
  -3  -4  10     1466.43     1378.78     25.46 o 
  -2  -4  10     1032.34     1127.17     22.23 o 
  -1  -4  10       51.23       71.87      6.00 o 
   0  -4  10        0.09        0.53      3.08 o 
   1  -4  10      113.38      135.14     11.64 o 
   2  -4  10      655.95      619.44     15.16 o 
   3  -4  10      226.28      236.54      9.93 o 
   4  -4  10        0.37       -2.05      3.09 o 
   5  -4  10       85.29       74.12      7.24 o 
   6  -4  10       85.27      125.97     14.40 o 
  -9  -3  10      163.05      155.49     16.24 o 
  -8  -3  10      173.78      188.53     16.61 o 
  -7  -3  10        8.64       15.99      8.03 o 
  -6  -3  10       11.04        4.20      4.31 o 
  -5  -3  10      175.80      167.16      9.06 o 
  -4  -3  10      365.31      332.69     16.15 o 
  -3  -3  10     1623.94     1478.74     26.37 o 
  -2  -3  10       14.35       18.44      3.88 o 
  -1  -3  10     1344.83     1252.48     23.05 o 
   0  -3  10     1260.12     1154.91     21.59 o 
   1  -3  10      123.52      112.95      7.62 o 
   2  -3  10      114.99      114.10      6.70 o 
   3  -3  10      383.57      437.25     10.41 o 
   4  -3  10       66.97       53.30      5.95 o 
   5  -3  10       42.19       60.62      6.75 o 
   6  -3  10      318.95      311.94     13.30 o 
   7  -3  10      200.75      215.24     12.34 o 
  -9  -2  10        6.33        3.55      7.53 o 
  -8  -2  10      106.60      111.81     13.56 o 
  -7  -2  10      437.89      466.56     15.31 o 
  -6  -2  10      141.16      164.88      8.90 o 
  -5  -2  10       97.10       87.85      8.96 o 
  -4  -2  10      702.55      643.85     21.78 o 
  -3  -2  10      192.65      217.77     13.07 o 
  -2  -2  10      112.51      142.55     10.64 o 
  -1  -2  10      252.02      280.30     14.44 o 
   0  -2  10      765.05      767.86     25.01 o 
   1  -2  10     1065.80     1107.66     19.60 o 
   2  -2  10       56.58       52.54      5.29 o 
   3  -2  10      120.38      116.49      7.28 o 
   4  -2  10       31.23       35.96      5.23 o 
   5  -2  10      111.27       93.95      7.70 o 
   6  -2  10        4.63       -5.04      7.87 o 
   7  -2  10       33.67       33.89      6.69 o 
  -9  -1  10        3.67        3.67      7.34 o 
  -8  -1  10       85.32      100.28     11.32 o 
  -7  -1  10       12.58       16.36      6.22 o 
  -6  -1  10        2.24        3.55      5.10 o 
  -5  -1  10        0.15        6.72      4.92 o 
  -4  -1  10       12.66       16.18      5.85 o 
  -3  -1  10        1.71        9.21      4.79 o 
  -2  -1  10      135.35      134.64     11.14 o 
  -1  -1  10       30.41       39.51      6.84 o 
   0  -1  10       25.02       35.65      6.84 o 
   1  -1  10     1370.12     1339.69     22.15 o 
   2  -1  10      691.99      709.17     16.13 o 
   3  -1  10        2.45        2.07      3.35 o 
   4  -1  10      153.00      127.38      8.01 o 
   5  -1  10      534.59      535.25     16.03 o 
   6  -1  10      288.05      288.71     12.66 o 
   7  -1  10        1.80        6.88      4.81 o 
 -10   0  10        3.54       -7.16      7.47 o 
  -9   0  10       20.36       25.01      7.72 o 
  -8   0  10        0.39        3.98      5.41 o 
  -7   0  10       80.83       86.05      9.46 o 
  -6   0  10       22.12       15.06      5.72 o 
  -5   0  10       84.32      108.70     10.14 o 
  -4   0  10       18.85       34.72      6.60 o 
  -3   0  10       42.96       36.59      6.72 o 
  -2   0  10      903.62      979.66     27.63 o 
  -1   0  10     1155.46     1210.06     31.79 o 
   0   0  10        5.37        8.86      2.59 o 
   1   0  10     2701.28     2594.21     36.04 o 
   2   0  10     5937.87     5897.58     71.51 o 
   3   0  10       85.34       76.67     21.71 o 
   4   0  10        4.88        9.04      4.07 o 
   5   0  10      170.70      163.98      9.40 o 
   6   0  10      499.24      463.16     15.81 o 
   7   0  10       38.14       32.12      6.64 o 
  -9   1  10       40.11       47.97      9.33 o 
  -8   1  10      140.71      166.25     13.88 o 
  -7   1  10       37.40       42.06      8.15 o 
  -6   1  10       20.75       16.86      5.79 o 
  -5   1  10     2497.06     2532.29     54.32 o 
  -4   1  10     1219.23     1201.53     32.73 o 
  -3   1  10       26.22       31.92      6.22 o 
  -2   1  10     1212.45      988.74     28.12 o 
  -1   1  10      488.21      462.92     18.60 o 
   0   1  10       60.98       48.03      4.06 o 
   1   1  10      309.98      309.74      9.82 o 
   2   1  10     1877.89     1832.49     29.22 o 
   3   1  10      508.78      512.01     14.49 o 
   4   1  10       31.72       31.97      5.21 o 
   5   1  10        6.71       11.89      4.36 o 
   6   1  10      337.09      344.57     13.97 o 
 -10   2  10       14.98       23.33      8.40 o 
  -9   2  10       68.76       91.53     11.51 o 
  -8   2  10      289.53      257.53     16.43 o 
  -7   2  10        7.86        6.78      5.60 o 
  -6   2  10        3.60        1.80      4.85 o 
  -5   2  10       57.16       52.20      8.03 o 
  -4   2  10      325.52      337.17     16.49 o 
  -3   2  10      664.89      752.12     24.58 o 
  -2   2  10      661.73      659.72     22.40 o 
  -1   2  10        5.94        4.77      2.54 o 
   0   2  10     1577.60     1604.93     25.09 o 
   1   2  10     1132.20     1141.06     20.85 o 
   2   2  10      213.61      194.46      8.73 o 
   3   2  10     1770.06     1888.14     31.43 o 
   4   2  10        2.12        4.89      3.84 o 
   5   2  10       17.01       26.16      6.28 o 
   6   2  10      105.04      102.41     12.26 o 
  -9   3  10        1.65        1.68      5.72 o 
  -8   3  10       12.54        4.29      5.41 o 
  -7   3  10      236.81      219.64     15.18 o 
  -6   3  10       16.35       20.97      6.78 o 
  -5   3  10      180.06      186.91     13.25 o 
  -4   3  10     1156.80     1202.59     33.47 o 
  -3   3  10     1813.01     1865.30     43.99 o 
  -2   3  10      173.61      110.50     10.08 o 
  -1   3  10      303.46      261.00      9.30 o 
   0   3  10      179.65      177.56      7.56 o 
   1   3  10       10.48       17.25      8.09 o 
   2   3  10        1.09        5.60      3.59 o 
   3   3  10       98.55       96.17      7.24 o 
   4   3  10       19.00       15.21      4.70 o 
   5   3  10       28.08       39.14      8.77 o 
   6   3  10       31.89       36.34      9.02 o 
  -9   4  10      105.82      112.12     13.32 o 
  -8   4  10        9.72       19.54      7.84 o 
  -7   4  10      301.64      339.29     19.47 o 
  -6   4  10        9.18        7.16      5.66 o 
  -5   4  10      799.35      888.88     29.37 o 
  -4   4  10        7.78        2.55      4.98 o 
  -3   4  10       31.29       21.28      6.47 o 
  -2   4  10        1.33        0.13      2.73 o 
  -1   4  10        0.85        4.57      2.97 o 
   0   4  10       17.71       39.40      4.58 o 
   1   4  10       21.78       30.39      4.63 o 
   2   4  10        4.50        3.39      3.72 o 
   3   4  10      198.49      226.92     10.40 o 
   4   4  10        3.83        9.64      6.16 o 
   5   4  10       65.14       44.05      9.21 o 
   6   4  10      240.09      252.36     17.79 o 
  -9   5  10       52.14       52.58     11.08 o 
  -8   5  10       76.35       74.98     11.39 o 
  -7   5  10       51.67       62.90     10.45 o 
  -6   5  10       68.43       60.04      9.46 o 
  -5   5  10       87.13       97.06     10.95 o 
  -4   5  10      178.57      203.71     13.88 o 
  -3   5  10       35.89       54.50      8.65 o 
  -2   5  10       43.83       66.12      5.56 o 
  -1   5  10      203.55      187.85      8.33 o 
   0   5  10       52.00       60.68      5.75 o 
   1   5  10      158.95      157.28      8.49 o 
   2   5  10      453.43      321.37     16.61 o 
   3   5  10      254.04      287.27     17.05 o 
   4   5  10      143.05      127.74     12.76 o 
   5   5  10       32.26       35.15      9.21 o 
  -9   6  10       37.82       43.49     10.83 o 
  -8   6  10      218.55      273.83     19.47 o 
  -7   6  10       91.13      105.46     12.63 o 
  -6   6  10        0.66       -3.30      5.29 o 
  -5   6  10        8.53        3.98      5.85 o 
  -4   6  10        1.35        2.12      4.98 o 
  -3   6  10      355.03      330.59     11.55 o 
  -2   6  10       75.92       82.41      7.12 o 
  -1   6  10      212.60      231.91     14.84 o 
   0   6  10      279.88      305.50     11.79 o 
   1   6  10       15.13       15.91      4.47 o 
   2   6  10       15.47       34.53      7.96 o 
   3   6  10        0.75       -0.93      5.41 o 
   4   6  10      129.12      143.42     14.19 o 
   5   6  10       22.38       23.58      8.77 o 
  -8   7  10       13.61        5.79      6.91 o 
  -7   7  10      128.26      143.79     14.75 o 
  -6   7  10       35.30       33.41      8.90 o 
  -5   7  10        0.12       -6.81      4.54 o 
  -4   7  10       10.05        8.40      5.66 o 
  -3   7  10      217.06      211.76      9.83 o 
  -2   7  10       97.87      107.77      7.50 o 
  -1   7  10      121.52      118.22      7.72 o 
   0   7  10      133.77      136.03      8.99 o 
   1   7  10      403.74      422.04     20.16 o 
   2   7  10       55.15       73.48     10.27 o 
   3   7  10       29.91       19.60      8.03 o 
   4   7  10       51.61       69.00     12.01 o 
  -7   8  10       36.62       27.56      9.40 o 
  -6   8  10      117.07      121.52     13.75 o 
  -5   8  10      286.75      291.44     18.60 o 
  -4   8  10        7.57        1.74      6.16 o 
  -3   8  10      523.21      514.66     15.70 o 
  -2   8  10      457.94      482.78     14.99 o 
  -1   8  10        0.91        4.00      4.11 o 
   0   8  10       64.91       63.40      9.52 o 
   1   8  10      155.17      150.88     13.38 o 
   2   8  10        0.54        2.74      6.16 o 
   3   8  10        1.61        8.46      7.59 o 
  -6   9  10      301.36      309.67     21.03 o 
  -5   9  10       94.41       96.88     12.94 o 
  -4   9  10        0.08        1.90      4.54 o 
  -3   9  10      203.29      190.72     17.33 o 
  -2   9  10       18.11       13.65      5.06 o 
  -1   9  10       33.20       29.31      7.90 o 
   0   9  10        5.96       11.45      6.60 o 
   1   9  10       12.05        3.24      6.66 o 
   2   9  10       26.91       22.40      8.03 o 
  -5  10  10       28.41       39.01     10.58 o 
  -4  10  10      180.18      191.50     11.50 o 
  -3  10  10       92.91       87.06      8.05 o 
  -2  10  10       13.85       26.88      8.71 o 
  -1  10  10       42.67       71.99     10.58 o 
   0  10  10        9.23       22.15      8.65 o 
  -4 -10  11      215.98      242.16     21.59 o 
  -3 -10  11        2.17       -1.80      8.65 o 
  -2 -10  11      170.17      189.77     17.92 o 
  -1 -10  11      151.97      158.23     15.87 o 
   1 -10  11       11.37       23.58      8.34 o 
   2 -10  11       70.84       77.15     12.07 o 
  -5  -9  11      131.34       83.50     14.68 o 
  -4  -9  11       69.29       70.31     12.94 o 
  -3  -9  11       46.08       56.18     11.57 o 
  -2  -9  11      150.50      128.92     14.62 o 
  -1  -9  11        3.10       -7.34      7.16 o 
   0  -9  11      326.00      362.25     19.66 o 
   1  -9  11      326.49      348.62     19.85 o 
   2  -9  11        5.24        6.41      6.53 o 
   3  -9  11      186.30      181.74     15.68 o 
  -6  -8  11       55.47       68.63     13.32 o 
  -5  -8  11       11.75       10.58      8.15 o 
  -4  -8  11      231.37      234.69     18.85 o 
  -3  -8  11      558.79      527.69     25.82 o 
  -2  -8  11      134.40      119.21     13.25 o 
  -1  -8  11       61.41       73.77      7.29 o 
   0  -8  11      227.05      239.11     15.93 o 
   1  -8  11       92.26      109.32     11.95 o 
   2  -8  11        0.63        4.36      6.60 o 
   3  -8  11       55.10       46.98     10.27 o 
   4  -8  11        1.19       -0.19      6.66 o 
  -7  -7  11      136.34      111.87     15.80 o 
  -6  -7  11      133.55      153.31     16.74 o 
  -5  -7  11        6.51        4.79      7.16 o 
  -4  -7  11       47.60       66.33     11.26 o 
  -3  -7  11       35.96       30.05      9.08 o 
  -2  -7  11       10.64        4.54      4.24 o 
  -1  -7  11       80.86       90.57      8.93 o 
   0  -7  11        9.94        1.80      5.41 o 
   1  -7  11       27.81       15.24      7.28 o 
   2  -7  11        3.90        8.40      7.40 o 
   3  -7  11        0.36        6.47      6.41 o 
   4  -7  11       30.28       42.50      9.89 o 
   5  -7  11       98.75      132.46     16.36 o 
  -8  -6  11        6.17       11.32     10.08 o 
  -7  -6  11        0.21       -0.62      7.34 o 
  -6  -6  11       28.84       26.26      9.83 o 
  -5  -6  11        2.13        1.74      7.16 o 
  -4  -6  11        8.28        9.46      7.09 o 
  -3  -6  11      113.02      115.26     11.48 o 
  -2  -6  11      318.60      307.31     12.20 o 
  -1  -6  11      369.69      402.70     13.62 o 
   0  -6  11      571.62      515.43     22.27 o 
   1  -6  11        0.24       -4.79      5.35 o 
   2  -6  11      946.22      938.90     31.86 o 
   3  -6  11      674.21      639.68     26.88 o 
   4  -6  11       20.38        3.86      4.42 o 
   5  -6  11      134.75      116.15     14.22 o 
  -8  -5  11       88.41      114.61     15.12 o 
  -7  -5  11        7.09        3.67      7.40 o 
  -6  -5  11       10.36       16.24      7.78 o 
  -5  -5  11       37.54       41.25      9.52 o 
  -4  -5  11      580.37      612.20     20.19 o 
  -3  -5  11     1601.19     1705.30     30.76 o 
  -2  -5  11        0.69        3.70      3.96 o 
  -1  -5  11     1254.13     1317.06     45.92 o 
   0  -5  11     2127.16     2165.57     50.34 o 
   1  -5  11      361.21      356.89     18.67 o 
   2  -5  11      166.70      177.33     14.62 o 
   3  -5  11      104.38       94.76     11.32 o 
   4  -5  11      273.39      273.96     12.03 o 
   5  -5  11       42.29       52.55      6.97 o 
   6  -5  11        8.67        1.64      4.61 o 
  -8  -4  11        1.62       10.45      8.52 o 
  -7  -4  11      195.75      191.89     17.36 o 
  -6  -4  11      250.38      246.83     17.73 o 
  -5  -4  11        9.01        7.30      4.42 o 
  -4  -4  11      147.94      142.05      8.84 o 
  -3  -4  11      862.48      878.54     20.14 o 
  -2  -4  11       73.20       67.41      8.34 o 
  -1  -4  11      120.73      131.00      7.81 o 
   0  -4  11      686.28      696.60     16.97 o 
   1  -4  11     2008.43     1940.96     47.41 o 
   2  -4  11      281.79      309.73     17.73 o 
   3  -4  11       44.56       44.74      9.15 o 
   4  -4  11      397.28      455.46     14.87 o 
   5  -4  11      311.04      339.91     13.70 o 
   6  -4  11        3.88        3.34      4.75 o 
  -9  -3  11       36.12       34.22     10.39 o 
  -8  -3  11       21.01       19.35      9.02 o 
  -7  -3  11      160.44      153.68     14.93 o 
  -6  -3  11      103.19       98.47      7.86 o 
  -5  -3  11       50.56       56.43      6.23 o 
  -4  -3  11       44.91       47.98      5.90 o 
  -3  -3  11      545.89      510.33     16.49 o 
  -2  -3  11     1351.33     1373.94     25.64 o 
  -1  -3  11       57.56       79.76     12.88 o 
   0  -3  11     1155.52     1081.83     21.42 o 
   1  -3  11     3473.64     3453.52     70.74 o 
   2  -3  11       22.17       10.64      6.41 o 
   3  -3  11      100.14      140.80     13.00 o 
   4  -3  11       10.59        7.39      4.06 o 
   5  -3  11      147.16      118.97     11.70 o 
   6  -3  11       14.18       17.56      5.46 o 
  -9  -2  11       80.32       70.12     12.88 o 
  -8  -2  11       19.24       23.64      8.71 o 
  -7  -2  11       28.21       29.10      5.61 o 
  -6  -2  11     1110.45     1133.52     24.22 o 
  -5  -2  11      376.49      394.54     18.17 o 
  -4  -2  11       14.71       24.76      6.47 o 
  -3  -2  11      455.14      476.92     19.23 o 
  -2  -2  11       33.94       24.45      6.84 o 
  -1  -2  11      176.87      211.36     13.69 o 
   0  -2  11       91.21       64.09      8.90 o 
   1  -2  11      840.26      823.86     27.81 o 
   2  -2  11      137.61      132.99      9.96 o 
   3  -2  11       33.03       17.59      4.39 o 
   4  -2  11        3.31        0.59      3.60 o 
   5  -2  11      253.81      225.89     10.99 o 
   6  -2  11      356.54      348.36     19.23 o 
  -9  -1  11      154.74      164.01     16.43 o 
  -8  -1  11       78.22       77.46      7.78 o 
  -7  -1  11        3.40        4.11      5.54 o 
  -6  -1  11       26.04       18.98      6.47 o 
  -5  -1  11       14.93        7.90      5.79 o 
  -4  -1  11      410.25      392.24     17.67 o 
  -3  -1  11      269.57      292.93     15.68 o 
  -2  -1  11       34.13       41.81      7.34 o 
  -1  -1  11      628.71      576.90     21.90 o 
   0  -1  11      795.24      793.12     26.63 o 
   1  -1  11       29.89       41.94      8.15 o 
   2  -1  11     2173.76     2212.42     42.40 o 
   3  -1  11      301.75      325.18     11.51 o 
   4  -1  11      432.63      406.80     19.47 o 
   5  -1  11        6.24        3.80      4.26 o 
   6  -1  11      150.55      136.25     15.68 o 
  -9   0  11       10.15       17.23      7.72 o 
  -8   0  11      141.84      147.46     13.00 o 
  -7   0  11        4.70        4.54      5.29 o 
  -6   0  11        1.89       12.07      5.91 o 
  -5   0  11      196.86      200.22     13.32 o 
  -4   0  11      879.45      863.43     27.31 o 
  -3   0  11      553.86      544.92     20.91 o 
  -2   0  11       12.56       28.00      6.97 o 
  -1   0  11       67.02       67.63      8.77 o 
   0   0  11      251.17      266.30     15.87 o 
   1   0  11      860.13      933.67     29.93 o 
   2   0  11       58.17       70.51      6.84 o 
   3   0  11       70.65       70.28      8.09 o 
   4   0  11       40.00       54.36      6.21 o 
   5   0  11      313.99      311.03     12.77 o 
   6   0  11       43.15       41.50      6.86 o 
  -9   1  11        0.71        2.55      6.04 o 
  -8   1  11       37.16       37.08      8.46 o 
  -7   1  11        4.50       12.38      6.35 o 
  -6   1  11      515.83      515.93     22.03 o 
  -5   1  11      357.65      344.39     17.48 o 
  -4   1  11       14.96       19.41      6.53 o 
  -3   1  11      186.21      166.63     12.76 o 
  -2   1  11       45.70       64.46      8.59 o 
  -1   1  11      132.55      134.58     11.64 o 
   0   1  11       30.91       36.03      7.59 o 
   1   1  11       74.42       80.92      8.03 o 
   2   1  11     1783.64     1668.93     41.50 o 
   3   1  11      220.06      222.80     10.09 o 
   4   1  11       49.18       40.66      5.62 o 
   5   1  11      640.01      599.15     17.64 o 
   6   1  11       85.65      104.40     14.96 o 
  -9   2  11       76.93       47.35     10.33 o 
  -8   2  11      129.98      126.68     12.63 o 
  -7   2  11      120.34       94.20     10.95 o 
  -6   2  11      307.87      328.65     17.61 o 
  -5   2  11      145.14      153.00     12.51 o 
  -4   2  11      246.88      258.65     15.56 o 
  -3   2  11       39.04       43.18      7.72 o 
  -2   2  11      441.72      492.47     20.22 o 
  -1   2  11      745.14      707.44     24.51 o 
   0   2  11        8.06       14.31      6.04 o 
   1   2  11      712.74      637.84     15.38 o 
   2   2  11      577.73      613.29     15.75 o 
   3   2  11       55.58       83.69      7.06 o 
   4   2  11      215.14      209.26     10.43 o 
   5   2  11      172.71      166.42     12.07 o 
   6   2  11       47.33       59.23     10.33 o 
  -9   3  11      133.27      133.59     14.56 o 
  -8   3  11      177.99      203.96     15.80 o 
  -7   3  11        1.81       -5.60      4.92 o 
  -6   3  11        1.40        7.59      6.04 o 
  -5   3  11       52.43       53.51      9.15 o 
  -4   3  11     1691.48     1586.36     41.38 o 
  -3   3  11      314.38      323.23     16.74 o 
  -2   3  11      912.11      764.68     26.01 o 
  -1   3  11      246.59      247.95     15.37 o 
   0   3  11       64.51       82.30      5.89 o 
   1   3  11      293.12      317.99     10.98 o 
   2   3  11       12.80       10.78      4.03 o 
   3   3  11       98.67       92.78     11.67 o 
   4   3  11       10.18        8.36      4.42 o 
   5   3  11        0.84       13.19      7.03 o 
  -9   4  11       23.61       15.62      8.65 o 
  -8   4  11      491.75      483.64     24.20 o 
  -7   4  11      285.59      302.02     19.16 o 
  -6   4  11        0.75        0.19      5.10 o 
  -5   4  11       14.65        5.41      5.54 o 
  -4   4  11      579.60      576.72     23.83 o 
  -3   4  11      176.21      206.94     14.00 o 
  -2   4  11      210.82      195.81     13.44 o 
  -1   4  11        2.51        9.40      5.66 o 
   0   4  11      307.71      296.23     10.52 o 
   1   4  11      131.21      130.23      7.73 o 
   2   4  11       12.66        3.30      5.13 o 
   3   4  11       96.59      113.82      8.08 o 
   4   4  11      288.93      319.44     18.48 o 
   5   4  11       77.23       76.47     11.32 o 
  -9   5  11       47.33       46.67     10.89 o 
  -8   5  11       22.59       15.31      7.90 o 
  -7   5  11      102.12      115.67     13.25 o 
  -6   5  11      427.45      445.99     22.65 o 
  -5   5  11       76.66       63.15      9.64 o 
  -4   5  11      232.24      243.84     16.05 o 
  -3   5  11      420.07      460.37     21.09 o 
  -2   5  11        3.13        0.62      4.98 o 
  -1   5  11        1.49        1.00      5.48 o 
   0   5  11      147.91      161.77     24.55 o 
   1   5  11       65.39       80.85      6.79 o 
   2   5  11       22.30       41.67      5.87 o 
   3   5  11       22.54       17.86      7.28 o 
   4   5  11        1.50        1.12      6.35 o 
  -8   6  11        0.18       -0.19      6.04 o 
  -7   6  11      108.55       94.26     12.44 o 
  -6   6  11       25.11       30.74      8.77 o 
  -5   6  11       27.64       21.90      7.53 o 
  -4   6  11       85.54       79.33     10.52 o 
  -3   6  11       24.23       17.67      7.16 o 
  -2   6  11        2.43        2.30      5.48 o 
  -1   6  11       81.83      106.99      7.33 o 
   0   6  11        1.38        1.14      3.83 o 
   1   6  11       33.31       26.17      5.32 o 
   2   6  11       74.47       83.69     10.58 o 
   3   6  11       23.02       31.42      8.71 o 
   4   6  11        2.81       -0.68      6.04 o 
  -8   7  11       26.73       36.40     10.27 o 
  -7   7  11       14.49       23.46      9.02 o 
  -6   7  11       11.49       26.82      8.71 o 
  -5   7  11      367.59      412.15     21.78 o 
  -4   7  11       86.64       90.59     11.32 o 
  -3   7  11       93.61       88.97     10.83 o 
  -2   7  11      130.23      130.85     11.95 o 
  -1   7  11       42.14       51.66     12.82 o 
   0   7  11       44.40       40.33      5.91 o 
   1   7  11       47.98       45.42      8.77 o 
   2   7  11       67.80       69.81     10.39 o 
   3   7  11       47.36       53.38     10.76 o 
  -7   8  11       33.40       37.46     10.33 o 
  -6   8  11        7.67       23.83      9.27 o 
  -5   8  11      108.55      108.51     12.88 o 
  -4   8  11      329.16      314.52     18.85 o 
  -3   8  11       61.89       45.48      9.46 o 
  -2   8  11       53.39       35.34      8.71 o 
  -1   8  11      112.15      133.61      8.92 o 
   0   8  11       36.66       38.58      8.59 o 
   1   8  11        1.56       -1.18      5.35 o 
   2   8  11        2.11       -4.67      4.73 o 
  -6   9  11      144.34      174.40     16.99 o 
  -5   9  11       20.72       13.38      8.65 o 
  -4   9  11      221.21      229.72     16.80 o 
  -3   9  11      202.92      223.06     16.55 o 
  -2   9  11       54.02       70.14      7.23 o 
  -1   9  11        1.71        1.62      5.66 o 
   0   9  11        0.62        1.43      6.60 o 
   1   9  11      154.96      203.21     16.92 o 
  -3  10  11       30.83       15.18      8.40 o 
  -2  10  11       85.96      121.70     13.32 o 
  -2 -10  12      104.81      103.47     14.56 o 
   1 -10  12       18.65       11.26      8.15 o 
  -4  -9  12        5.91        3.55      9.27 o 
  -3  -9  12      108.57      109.20     14.56 o 
  -2  -9  12      105.23       95.13     13.44 o 
  -1  -9  12      165.48      168.93     15.74 o 
   0  -9  12        0.00       -1.43      6.41 o 
   1  -9  12      247.14      251.56     18.17 o 
   2  -9  12      351.60      352.17     21.22 o 
  -6  -8  12       14.33        9.08      9.77 o 
  -5  -8  12      200.51      188.59     17.98 o 
  -4  -8  12      556.37      551.52     28.06 o 
  -3  -8  12        4.57        3.48      7.34 o 
  -2  -8  12      335.32      374.32     21.78 o 
  -1  -8  12      654.54      662.00     19.57 o 
   0  -8  12      123.89      148.08     13.25 o 
   1  -8  12       25.43       39.20      9.96 o 
   2  -8  12       42.94       33.54      9.46 o 
   3  -8  12      126.81      126.68     14.00 o 
  -6  -7  12       21.02       44.67     11.64 o 
  -5  -7  12       12.22       12.26      8.40 o 
  -4  -7  12      251.94      250.62     19.29 o 
  -3  -7  12      121.33      141.61     14.31 o 
  -2  -7  12       31.57       31.31      6.05 o 
  -1  -7  12      185.86      195.61     10.69 o 
   0  -7  12      774.67      822.49     29.43 o 
   1  -7  12      290.20      354.16     20.22 o 
   2  -7  12        1.76        8.46      6.97 o 
   3  -7  12      213.50      245.40     17.67 o 
   4  -7  12      202.54      172.29     16.05 o 
  -7  -6  12       42.75       43.80     11.88 o 
  -6  -6  12       68.05       63.22     12.20 o 
  -5  -6  12       10.26        6.66      7.84 o 
  -4  -6  12       30.70       32.11      9.40 o 
  -3  -6  12      260.86      245.56     11.76 o 
  -2  -6  12        6.93       10.06      4.84 o 
  -1  -6  12      190.48      206.22     19.88 o 
   0  -6  12      466.20      507.09     23.08 o 
   1  -6  12       60.88       50.52      9.71 o 
   2  -6  12        0.42        8.77      7.53 o 
   3  -6  12        7.35       12.01      7.22 o 
   4  -6  12      121.63       82.88     12.26 o 
   5  -6  12      135.57      136.14     15.24 o 
  -8  -5  12       35.29       21.09     10.08 o 
  -7  -5  12       62.31       70.31     13.00 o 
  -6  -5  12       13.91       15.49      8.90 o 
  -5  -5  12      130.79      121.64     14.00 o 
  -4  -5  12       20.45       18.50      5.41 o 
  -3  -5  12       10.36       13.08      5.54 o 
  -2  -5  12       23.62       32.31      5.47 o 
  -1  -5  12      191.92      217.24     10.56 o 
   0  -5  12      107.19      105.77     11.51 o 
   1  -5  12      366.18      342.09     19.23 o 
   2  -5  12      240.48      281.17     17.73 o 
   3  -5  12       86.67      114.92     12.69 o 
   4  -5  12        1.00        2.24      6.35 o 
   5  -5  12      206.93      220.20     17.86 o 
  -8  -4  12        8.31        4.98      8.71 o 
  -7  -4  12        1.49        5.35      7.59 o 
  -6  -4  12       23.65       33.66      9.77 o 
  -5  -4  12      918.98      863.81     21.10 o 
  -4  -4  12      554.85      557.32     16.60 o 
  -3  -4  12        5.45        0.09      4.02 o 
  -2  -4  12      870.93      824.38     19.88 o 
  -1  -4  12      651.51      711.67     26.51 o 
   0  -4  12      263.38      262.07     16.55 o 
   1  -4  12      252.07      251.93     16.55 o 
   2  -4  12      352.14      321.49     18.73 o 
   3  -4  12      206.02      165.26     14.81 o 
   4  -4  12       25.69       23.46      8.84 o 
   5  -4  12      143.03      137.01     15.18 o 
  -8  -3  12       88.73      108.95     14.25 o 
  -7  -3  12       76.97       95.51     13.00 o 
  -6  -3  12       39.21       40.30      6.23 o 
  -5  -3  12      406.26      425.97     14.62 o 
  -4  -3  12      471.77      441.73     14.47 o 
  -3  -3  12      129.04      128.53      8.47 o 
  -2  -3  12       16.41       22.90      4.76 o 
  -1  -3  12       98.36      111.75     11.39 o 
   0  -3  12      791.99      793.68     28.50 o 
   1  -3  12      244.68      256.91     17.05 o 
   2  -3  12       30.22       36.77      8.71 o 
   3  -3  12       10.06       18.17      7.59 o 
   4  -3  12       98.04      135.89     14.12 o 
   5  -3  12       58.46       64.37      5.94 o 
  -9  -2  12       12.67        4.29      8.03 o 
  -8  -2  12        2.83        8.40      7.28 o 
  -7  -2  12       95.13       91.58      8.12 o 
  -6  -2  12      321.85      320.14     13.31 o 
  -5  -2  12       40.10       29.43      7.16 o 
  -4  -2  12      174.24      165.01     13.25 o 
  -3  -2  12      188.97      170.48     13.44 o 
  -2  -2  12       47.83       42.81      8.15 o 
  -1  -2  12       33.21       32.91      7.90 o 
   0  -2  12        4.61        8.96      7.03 o 
   1  -2  12     2025.33     1968.27     48.84 o 
   2  -2  12       83.31       97.93     11.32 o 
   3  -2  12       23.35       34.59      8.46 o 
   4  -2  12      288.51      322.18     19.91 o 
   5  -2  12      332.57      376.64     14.60 o 
   6  -2  12        8.91        4.11      5.38 o 
  -9  -1  12      113.70      115.48     15.18 o 
  -8  -1  12        8.16        3.13      4.64 o 
  -7  -1  12      157.88      161.77     12.88 o 
  -6  -1  12       99.01       95.69     10.58 o 
  -5  -1  12      186.18      207.69     14.44 o 
  -4  -1  12        0.16       -0.06      4.67 o 
  -3  -1  12      207.76      236.00     15.24 o 
  -2  -1  12      179.31      218.64     14.37 o 
  -1  -1  12       31.77       21.78      7.03 o 
   0  -1  12       63.16       86.67     10.33 o 
   1  -1  12      487.74      478.72     21.90 o 
   2  -1  12      143.27      191.26     14.87 o 
   3  -1  12      109.45       94.64     11.51 o 
   4  -1  12       10.58       15.52      4.69 o 
   5  -1  12      174.53      193.89     23.80 o 
   6  -1  12       73.21       82.67      9.24 o 
  -9   0  12      137.58      144.66     14.19 o 
  -8   0  12       29.97       27.81      8.09 o 
  -7   0  12        0.61       -6.78      5.29 o 
  -6   0  12        5.87       -7.16      4.98 o 
  -5   0  12      419.11      392.67     18.91 o 
  -4   0  12      118.23      118.34     11.70 o 
  -3   0  12      233.45      229.22     14.75 o 
  -2   0  12        8.36       38.33      7.90 o 
  -1   0  12      112.00      125.06     11.57 o 
   0   0  12       57.75       59.86      9.71 o 
   1   0  12       22.80       21.22      7.53 o 
   2   0  12      982.66      982.89     32.79 o 
   3   0  12      217.31      207.75     15.43 o 
   4   0  12      205.03      186.32     10.01 o 
   5   0  12      108.01      122.43      9.07 o 
  -9   1  12       43.08       50.34     10.33 o 
  -8   1  12      118.01      125.12     13.13 o 
  -7   1  12        0.88       -0.87      5.48 o 
  -6   1  12        4.09        1.12      5.54 o 
  -5   1  12      252.99      217.21     15.18 o 
  -4   1  12      799.15      833.75     28.25 o 
  -3   1  12      303.84      338.60     17.79 o 
  -2   1  12       97.49       93.02     10.20 o 
  -1   1  12      808.48      809.17     27.81 o 
   0   1  12      815.34      820.87     27.94 o 
   1   1  12       55.30       32.35      8.40 o 
   2   1  12       14.33       20.22      7.65 o 
   3   1  12      227.39      221.68     10.49 o 
   4   1  12      216.48      204.60     10.44 o 
   5   1  12        0.86       -1.48      5.66 o 
  -9   2  12        0.17       -2.80      6.72 o 
  -8   2  12      188.57      172.04     15.24 o 
  -7   2  12      812.33      902.94     31.73 o 
  -6   2  12        0.88       -1.87      5.72 o 
  -5   2  12      197.73      184.11     14.12 o 
  -4   2  12      715.88      680.75     25.39 o 
  -3   2  12       87.38       80.89     10.02 o 
  -2   2  12       86.95       66.26      9.40 o 
  -1   2  12        1.93       -1.00      5.16 o 
   0   2  12      216.92      196.12     14.31 o 
   1   2  12      111.18      122.26     12.32 o 
   2   2  12        2.75       -4.73      6.91 o 
   3   2  12       10.72       10.85      4.37 o 
   4   2  12       53.52       64.16      6.96 o 
   5   2  12       93.13       97.37     12.26 o 
  -9   3  12        8.54        9.96      7.72 o 
  -8   3  12       19.77       15.31      8.40 o 
  -7   3  12       52.56       62.90     10.58 o 
  -6   3  12       61.87       56.68      9.58 o 
  -5   3  12       28.75       30.80      8.09 o 
  -4   3  12        0.08        3.30      5.72 o 
  -3   3  12      280.87      296.29     16.92 o 
  -2   3  12      392.10      437.66     20.16 o 
  -1   3  12        0.16        0.87      5.41 o 
   0   3  12      189.43      169.80     13.32 o 
   1   3  12      122.61      148.95     13.00 o 
   2   3  12       10.32        8.72      4.25 o 
   3   3  12       18.65       22.38      5.17 o 
   4   3  12       10.40        7.21      4.66 o 
   5   3  12      133.77      144.91     14.06 o 
  -8   4  12      162.33      193.26     17.11 o 
  -7   4  12       22.87       20.47      8.34 o 
  -6   4  12      670.95      680.50     27.69 o 
  -5   4  12      126.53      160.96     13.81 o 
  -4   4  12       97.07      115.73     12.13 o 
  -3   4  12      349.81      366.41     18.79 o 
  -2   4  12        8.80        2.36      5.60 o 
  -1   4  12        0.91        3.30      5.29 o 
   0   4  12       29.77       32.67      8.03 o 
   1   4  12       11.03        8.15      6.66 o 
   2   4  12        1.51        1.38      7.68 o 
   3   4  12        3.19       -2.77      4.22 o 
   4   4  12        0.64       -0.25      6.22 o 
  -8   5  12      107.87      119.52     14.19 o 
  -7   5  12       10.26        8.52      7.16 o 
  -6   5  12       47.70       34.91      9.08 o 
  -5   5  12      106.97       85.80     11.26 o 
  -4   5  12       61.05       55.75      9.40 o 
  -3   5  12       10.27       10.76      6.10 o 
  -2   5  12        3.64        5.48      5.41 o 
  -1   5  12        3.22       -8.68      5.79 o 
   0   5  12       42.86       33.91      8.21 o 
   1   5  12       11.12        4.85      6.47 o 
   2   5  12       10.01        7.75      6.69 o 
   3   5  12       49.19       45.23      9.33 o 
   4   5  12       25.91       28.06      9.15 o 
  -8   6  12       23.35       18.67      9.33 o 
  -7   6  12      174.35      220.82     18.29 o 
  -6   6  12       29.36       22.40      8.90 o 
  -5   6  12        0.44       -1.24      5.79 o 
  -4   6  12      191.41      211.98     15.56 o 
  -3   6  12      193.51      166.44     13.81 o 
  -2   6  12        4.64        0.75      5.91 o 
  -1   6  12       11.42       11.64      7.22 o 
   0   6  12      624.98      609.76     24.89 o 
   1   6  12      338.30      370.15     13.82 o 
   2   6  12       30.24       46.67      9.08 o 
   3   6  12       56.96       60.29     10.70 o 
  -7   7  12      103.45      103.78     14.31 o 
  -6   7  12      167.98      157.04     15.80 o 
  -5   7  12        8.59       15.12      7.78 o 
  -4   7  12      240.62      270.72     17.92 o 
  -3   7  12      440.99      497.08     23.39 o 
  -2   7  12       39.31       44.49      8.84 o 
  -1   7  12        1.25       -7.72      5.72 o 
   0   7  12       28.83       29.87      8.65 o 
   1   7  12      168.80      159.28     13.69 o 
   2   7  12       54.16       79.52     11.64 o 
  -6   8  12      127.14      150.26     15.80 o 
  -5   8  12       29.46       20.03      9.08 o 
  -4   8  12       11.93       16.55      8.46 o 
  -3   8  12       11.59        9.89      6.84 o 
  -2   8  12      142.63      139.87     13.56 o 
  -1   8  12       57.28       71.99     11.01 o 
   1   8  12      104.98       97.62     12.26 o 
  -4   9  12       99.78       83.13     12.44 o 
  -3   9  12        6.89        1.80      7.53 o 
  -3  -9  13       80.73       89.41     14.06 o 
  -2  -9  13       20.75       21.65      9.77 o 
   0  -9  13       71.97       84.62     12.69 o 
   1  -9  13       42.93       72.49     12.01 o 
  -5  -8  13        8.58       15.93     10.39 o 
  -4  -8  13       22.14       30.43     10.58 o 
  -3  -8  13       40.21       39.32     10.45 o 
  -2  -8  13      102.82      108.14     13.38 o 
  -1  -8  13        2.61        9.71      7.28 o 
   0  -8  13       37.61       35.09      9.15 o 
   1  -8  13      122.24      121.89     14.00 o 
   2  -8  13       44.93       44.36     10.89 o 
  -6  -7  13      151.66      183.86     19.10 o 
  -5  -7  13      104.64      102.48     14.75 o 
  -4  -7  13       17.32       20.59      9.02 o 
  -3  -7  13       86.62      106.02     13.50 o 
  -2  -7  13       19.29       26.10      6.05 o 
  -1  -7  13      119.70      157.48     14.25 o 
   0  -7  13        2.15       -4.29      6.10 o 
   1  -7  13      110.54      114.11     13.32 o 
   2  -7  13       28.70       26.94      9.02 o 
   3  -7  13        3.93       23.89      9.46 o 
  -7  -6  13        1.55        6.35      8.34 o 
  -6  -6  13       39.06       37.83     11.20 o 
  -5  -6  13        9.10       -0.93      7.03 o 
  -4  -6  13        8.81        1.12      6.66 o 
  -3  -6  13       94.31       82.69      8.18 o 
  -2  -6  13       48.12       53.43     17.89 o 
  -1  -6  13      133.35      141.68     13.63 o 
   0  -6  13      152.06      146.28     14.12 o 
   1  -6  13       55.18       68.26     10.58 o 
   2  -6  13       45.46       61.91     11.32 o 
   3  -6  13      110.96      100.36     12.88 o 
   4  -6  13      264.36      267.42     20.10 o 
  -7  -5  13       15.24       26.07     10.70 o 
  -6  -5  13       18.11       14.06      8.90 o 
  -5  -5  13       45.13       44.24     10.64 o 
  -4  -5  13       75.05       83.05      7.93 o 
  -3  -5  13      141.78      160.33     22.77 o 
  -2  -5  13       97.32       99.44      8.14 o 
  -1  -5  13        1.40        2.43      6.04 o 
   0  -5  13     2743.15     2717.21     62.53 o 
   1  -5  13      542.58      512.32     23.95 o 
   2  -5  13        7.90        6.22      7.34 o 
   3  -5  13       94.23      112.43     13.75 o 
   4  -5  13      385.47      361.56     22.15 o 
  -8  -4  13      108.31       84.00     14.75 o 
  -7  -4  13       45.22       45.17     11.57 o 
  -6  -4  13      380.39      355.40     22.03 o 
  -5  -4  13      219.20      232.82     11.72 o 
  -4  -4  13      141.88      158.14      9.72 o 
  -3  -4  13      674.10      707.15     19.35 o 
  -2  -4  13       19.11       29.12      6.10 o 
  -1  -4  13        1.61        0.61      3.26 o 
   0  -4  13      483.76      553.45     24.83 o 
   1  -4  13      538.04      551.02     24.70 o 
   2  -4  13        1.51       -8.31      5.54 o 
   3  -4  13       91.56      110.38     13.32 o 
   4  -4  13       77.48       53.76     11.26 o 
   5  -4  13      220.05      237.68     19.04 o 
  -8  -3  13        5.61       16.74      8.90 o 
  -7  -3  13       24.71       40.01     10.58 o 
  -6  -3  13      261.18      267.96     12.62 o 
  -5  -3  13       10.49        6.54      7.03 o 
  -4  -3  13        7.86        5.46      4.48 o 
  -3  -3  13       11.14        8.22      4.51 o 
  -2  -3  13        4.80        4.85      4.13 o 
  -1  -3  13      109.20       42.62      6.72 o 
   0  -3  13      102.53      101.61     11.82 o 
   1  -3  13      816.66      748.94     29.37 o 
   2  -3  13      111.25      150.01     14.25 o 
   3  -3  13       94.35       91.09     12.20 o 
   4  -3  13       56.23       80.08     12.32 o 
   5  -3  13      310.03      286.03     20.35 o 
  -8  -2  13       23.49       28.99     10.76 o 
  -7  -2  13        0.72        0.61      4.59 o 
  -6  -2  13       13.96        6.11      4.86 o 
  -5  -2  13      665.37      650.32     25.14 o 
  -4  -2  13      565.83      534.59     22.40 o 
  -3  -2  13       98.43       81.32     10.14 o 
  -2  -2  13      497.27      439.34     20.47 o 
  -1  -2  13      167.61      183.80     14.56 o 
   0  -2  13       51.54       43.80      9.27 o 
   1  -2  13      128.77      137.63     13.25 o 
   2  -2  13       32.40       11.95      7.40 o 
   3  -2  13        1.63        7.16      6.66 o 
   4  -2  13        0.96        1.37      6.72 o 
   5  -2  13       95.91       98.12     13.56 o 
  -8  -1  13      720.27      732.61     21.32 o 
  -7  -1  13       27.16       29.49      7.90 o 
  -6  -1  13       85.39       85.68     10.64 o 
  -5  -1  13      314.30      360.94     18.85 o 
  -4  -1  13       54.73       60.10      9.33 o 
  -3  -1  13       46.20       54.26      9.33 o 
  -2  -1  13       11.85       17.79      7.16 o 
  -1  -1  13        7.13        7.59      6.35 o 
   0  -1  13       40.57       41.13      8.96 o 
   1  -1  13       14.54       15.56      6.84 o 
   2  -1  13        6.10        7.90      6.97 o 
   3  -1  13       69.08       70.50     10.89 o 
   4  -1  13      389.74      387.82     21.90 o 
   5  -1  13       30.81       25.01      9.15 o 
  -9   0  13        2.59        2.99      7.53 o 
  -8   0  13       75.94       92.58     12.20 o 
  -7   0  13        6.93       -4.36      5.85 o 
  -6   0  13       11.69       30.36      8.03 o 
  -5   0  13       39.38       35.40      7.96 o 
  -4   0  13      189.28      179.88     14.93 o 
  -3   0  13      166.21      185.66     14.75 o 
  -2   0  13       65.51       79.95     10.27 o 
  -1   0  13        6.96        8.34      6.28 o 
   0   0  13      369.24      360.32     19.79 o 
   1   0  13      148.67      158.23     13.94 o 
   2   0  13      426.63      372.70     20.59 o 
   3   0  13        4.19       -2.05      6.16 o 
   4   0  13      228.40      238.37     17.67 o 
   5   0  13      310.36      396.22     23.39 o 
  -9   1  13      111.46      143.54     15.06 o 
  -8   1  13        0.44       -2.30      5.79 o 
  -7   1  13      106.97      108.57     12.82 o 
  -6   1  13        5.06        7.78      6.47 o 
  -5   1  13      157.61      169.43     14.50 o 
  -4   1  13       67.71       63.28      9.71 o 
  -3   1  13       26.48       31.36      7.96 o 
  -2   1  13      125.27      122.39     12.13 o 
  -1   1  13       52.45       44.74      8.77 o 
   0   1  13        3.86       -3.55      5.23 o 
   1   1  13        2.52       -2.74      5.97 o 
   2   1  13       35.51       75.04     11.26 o 
   3   1  13      123.85      117.78     13.38 o 
   4   1  13        0.56       12.51      7.03 o 
   5   1  13      180.32      197.74     16.55 o 
  -8   2  13       30.77       25.51      8.52 o 
  -7   2  13        0.10        1.31      6.78 o 
  -6   2  13       26.08       28.99      8.59 o 
  -5   2  13      151.32      117.47     12.20 o 
  -4   2  13        0.22        2.05      6.22 o 
  -3   2  13        8.64        7.03      6.66 o 
  -2   2  13       55.69       66.33     10.14 o 
  -1   2  13      367.54      334.50     18.35 o 
   0   2  13      485.73      402.63     20.28 o 
   1   2  13       12.31       19.97      8.03 o 
   2   2  13       85.01       61.66     10.64 o 
   3   2  13      115.03       95.45     12.63 o 
   4   2  13        0.11        3.80      6.72 o 
  -8   3  13      141.53      139.56     14.68 o 
  -7   3  13       73.83       67.88     11.20 o 
  -6   3  13       98.40      103.35     12.76 o 
  -5   3  13      245.79      241.79     17.36 o 
  -4   3  13     1107.40     1020.28     33.54 o 
  -3   3  13      219.95      226.17     16.18 o 
  -2   3  13       24.76       34.72      8.46 o 
  -1   3  13     1277.73     1246.45     37.27 o 
   0   3  13      256.52      262.07     17.48 o 
   1   3  13       29.93       29.62      8.65 o 
   2   3  13      151.38      140.12     13.56 o 
   3   3  13       12.79       13.63      7.96 o 
  -8   4  13      276.05      312.47     21.47 o 
  -7   4  13      580.10      589.16     27.13 o 
  -6   4  13      206.79      192.20     15.93 o 
  -5   4  13      549.52      543.12     25.07 o 
  -4   4  13     1175.59     1121.33     35.96 o 
  -3   4  13        8.10       11.64      6.66 o 
  -2   4  13      105.60      120.33     12.76 o 
  -1   4  13       55.38       71.37     10.58 o 
   0   4  13      100.13       80.39     10.64 o 
   1   4  13       47.46       45.55      9.58 o 
   2   4  13       23.84       13.32      7.90 o 
  -8   5  13       66.49       57.18     11.57 o 
  -7   5  13      145.64      151.38     15.80 o 
  -6   5  13       37.43       39.63      9.64 o 
  -5   5  13       60.89       59.23     11.01 o 
  -4   5  13        5.70        6.35      7.03 o 
  -3   5  13       39.79       23.58      7.90 o 
  -2   5  13       62.84       79.39     11.08 o 
  -1   5  13       25.56       24.08      8.34 o 
   0   5  13       92.44       88.29     11.57 o 
   1   5  13      198.60      201.34     16.18 o 
  -7   6  13        0.05        4.54      7.84 o 
  -6   6  13      134.76      133.28     14.62 o 
  -5   6  13      168.03      177.89     15.99 o 
  -4   6  13       18.55       17.98      8.09 o 
  -3   6  13       24.33       11.14      7.34 o 
  -2   6  13       76.94       67.82     10.70 o 
  -1   6  13        4.29       12.63      7.78 o 
   0   6  13        6.36        8.28      7.28 o 
  -6   7  13       13.35       17.05      8.03 o 
  -5   7  13      111.51      100.55     13.50 o 
  -4   7  13      140.57      142.36     14.87 o 
  -3   7  13       47.67       44.67      9.96 o 
  -2   7  13       31.31       31.55      9.58 o 
  -1   7  13       48.25       59.05     10.45 o 
  -5   8  13       60.80       47.60     10.83 o 
  -4   8  13      269.89      259.33     19.35 o 
  -3   8  13      235.40      211.11     17.11 o 
  -2   8  13       40.79       43.12     10.52 o 
  -4  -8  14      100.55      103.35     15.00 o 
  -3  -8  14       33.56       24.58     10.20 o 
  -2  -8  14       22.75       16.80      9.83 o 
  -1  -8  14      972.54     1064.59     36.46 o 
   0  -8  14      264.24      264.06     19.35 o 
   1  -8  14        6.83        4.85      8.28 o 
  -5  -7  14       43.90       65.27     13.63 o 
  -4  -7  14      215.78      220.76     18.48 o 
  -3  -7  14       17.68       24.33      9.52 o 
  -2  -7  14        1.52        0.19      4.82 o 
  -1  -7  14      106.96      111.37     13.25 o 
   0  -7  14      235.48      229.16     16.99 o 
   1  -7  14       24.58       34.97     10.27 o 
   2  -7  14       41.00       40.75     10.45 o 
  -6  -6  14       22.90       14.68      9.77 o 
  -5  -6  14       15.66       16.74      9.52 o 
  -4  -6  14       13.47        3.86      7.90 o 
  -3  -6  14        1.36       -2.36      4.77 o 
  -2  -6  14       10.34       19.80     14.00 o 
  -1  -6  14       67.21       61.91     11.20 o 
   0  -6  14      155.57      203.46     16.99 o 
   1  -6  14       84.94      106.58     13.44 o 
   2  -6  14       52.09       49.84     10.83 o 
   3  -6  14        1.87        2.99      7.40 o 
  -7  -5  14        1.22       -0.93      8.46 o 
  -6  -5  14       50.41       69.06     12.94 o 
  -5  -5  14       46.63       41.63     10.39 o 
  -4  -5  14       49.75       45.31      7.13 o 
  -3  -5  14       93.38       80.19      8.03 o 
  -2  -5  14        3.04       -0.08      5.16 o 
  -1  -5  14       57.10       58.61     10.83 o 
   0  -5  14       10.28       28.43      9.21 o 
   1  -5  14      167.53      164.57     15.37 o 
   2  -5  14       20.86       20.10      8.34 o 
   3  -5  14       51.20       42.06     10.52 o 
  -7  -4  14       32.88       37.95     11.45 o 
  -6  -4  14       41.20       28.87     10.58 o 
  -5  -4  14      120.46      131.68     17.30 o 
  -4  -4  14       61.79       62.14      7.16 o 
  -3  -4  14        5.86        4.06      8.65 o 
  -2  -4  14       95.32      120.35      8.86 o 
  -1  -4  14        9.63       19.66      7.90 o 
   0  -4  14      137.66      146.47     14.68 o 
   1  -4  14      112.99       79.58     11.70 o 
   2  -4  14        5.24       -0.56      6.41 o 
   3  -4  14      178.28      193.07     17.05 o 
   4  -4  14      181.99      173.41     16.67 o 
  -7  -3  14       47.26       71.06     12.44 o 
  -6  -3  14      124.27      114.57      9.33 o 
  -5  -3  14      134.35      134.15      9.70 o 
  -4  -3  14      234.64      219.06     11.70 o 
  -3  -3  14      221.54      222.65     19.16 o 
  -2  -3  14      141.30      157.31     16.64 o 
  -1  -3  14       12.04        6.60      7.22 o 
   0  -3  14      309.46      282.67     18.48 o 
   1  -3  14      709.91      661.34     28.62 o 
   2  -3  14        8.83        3.73      6.60 o 
   3  -3  14      201.24      215.59     17.30 o 
   4  -3  14      388.01      391.05     23.77 o 
  -8  -2  14       15.44       29.93     10.76 o 
  -7  -2  14        1.04       -6.89      4.60 o 
  -6  -2  14      383.15      389.13     37.30 o 
  -5  -2  14       60.51       74.35     10.83 o 
  -4  -2  14       73.59       74.54     10.33 o 
  -3  -2  14      377.39      368.47     19.54 o 
  -2  -2  14       86.88      105.34     12.44 o 
  -1  -2  14       41.66       41.07      9.15 o 
   0  -2  14       14.19       36.96      9.40 o 
   1  -2  14       10.38        4.79      6.66 o 
   2  -2  14        8.78        6.10      6.78 o 
   3  -2  14       10.81       10.14      7.28 o 
   4  -2  14      117.01      149.95     15.74 o 
  -8  -1  14       53.92       53.09      7.86 o 
  -7  -1  14       13.64        9.58      7.03 o 
  -6  -1  14      149.95      202.15     16.55 o 
  -5  -1  14       33.17       38.39      8.59 o 
  -4  -1  14       10.54        0.19      5.91 o 
  -3  -1  14       43.63       55.44      9.52 o 
  -2  -1  14        9.70        9.46      6.72 o 
  -1  -1  14      249.33      249.07     17.05 o 
   0  -1  14       27.62       44.05      9.46 o 
   1  -1  14        9.34        9.58      7.53 o 
   2  -1  14       67.60       73.05     11.39 o 
   3  -1  14       25.09       25.39      8.96 o 
   4  -1  14        4.05        2.86      6.47 o 
  -8   0  14      128.07      112.18     13.44 o 
  -7   0  14       46.18       17.30      7.59 o 
  -6   0  14       48.39       30.30      8.65 o 
  -5   0  14      446.53      452.84     22.15 o 
  -4   0  14       57.86       75.22     10.58 o 
  -3   0  14       12.98        8.84      6.91 o 
  -2   0  14      362.14      367.72     19.79 o 
  -1   0  14       93.88       80.70     10.95 o 
   0   0  14       19.97       17.30      7.53 o 
   1   0  14      154.30      150.01     14.31 o 
   2   0  14       23.06       25.01      8.84 o 
   3   0  14       10.56        1.68      7.28 o 
   4   0  14       16.24       27.63      9.83 o 
  -8   1  14      171.98      221.57     18.04 o 
  -7   1  14      101.72      114.86     13.07 o 
  -6   1  14      169.35      153.43     14.19 o 
  -5   1  14      474.33      471.32     22.59 o 
  -4   1  14       16.40       14.00      7.09 o 
  -3   1  14       62.67       73.61     10.89 o 
  -2   1  14       22.22       25.07      8.09 o 
  -1   1  14      277.23      252.49     17.11 o 
   0   1  14      491.68      468.64     22.90 o 
   1   1  14      348.08      383.84     21.71 o 
   2   1  14       32.04       19.85      8.46 o 
   3   1  14       46.04       37.02     10.27 o 
   4   1  14      129.00      120.71     14.56 o 
  -8   2  14       55.80       56.00     11.45 o 
  -7   2  14      130.64      160.71     15.37 o 
  -6   2  14      235.03      206.82     16.30 o 
  -5   2  14        7.74        5.97      6.47 o 
  -4   2  14      240.86      264.75     17.86 o 
  -3   2  14      218.51      252.43     17.86 o 
  -2   2  14      408.56      444.75     21.90 o 
  -1   2  14       26.57       25.14      8.46 o 
   0   2  14      145.23      161.09     14.68 o 
   1   2  14      499.40      508.40     24.64 o 
   2   2  14       91.34       74.79     12.07 o 
   3   2  14       47.84       45.17     10.70 o 
  -8   3  14        2.11       -4.36      6.72 o 
  -7   3  14       83.71       83.81     12.44 o 
  -6   3  14      236.96      198.17     16.36 o 
  -5   3  14      284.74      258.84     18.42 o 
  -4   3  14       22.53        0.31      6.60 o 
  -3   3  14       83.53       76.16     11.14 o 
  -2   3  14      105.54      137.26     13.44 o 
  -1   3  14      104.23       92.52     11.82 o 
   0   3  14       62.96       66.33     10.52 o 
   1   3  14      136.11      129.92     13.75 o 
   2   3  14       57.24       74.04     12.07 o 
   3   3  14        7.58        4.79      7.78 o 
  -7   4  14        3.72        0.06      6.97 o 
  -6   4  14      233.23      252.68     19.16 o 
  -5   4  14      525.86      477.73     24.02 o 
  -4   4  14      114.12      110.63     12.82 o 
  -3   4  14       73.70       58.80     11.01 o 
  -2   4  14       19.45       30.05      8.52 o 
  -1   4  14       36.13       40.82      9.21 o 
   0   4  14       77.57      104.78     12.94 o 
   1   4  14        6.93        2.36      6.41 o 
   2   4  14      130.05      157.04     15.31 o 
  -7   5  14       18.80       27.25     10.02 o 
  -6   5  14      128.00      115.04     14.25 o 
  -5   5  14      207.76      197.05     17.17 o 
  -4   5  14      173.35      157.42     15.18 o 
  -3   5  14       96.67       92.02     12.32 o 
  -2   5  14       19.05        8.84      7.90 o 
  -1   5  14      139.14      143.79     14.19 o 
   0   5  14      222.30      197.05     16.05 o 
   1   5  14        0.26       11.57      7.84 o 
  -6   6  14       19.65        6.72      7.84 o 
  -5   6  14       74.94       72.36     12.51 o 
  -4   6  14      106.04      114.05     13.75 o 
  -3   6  14       47.46       45.61     10.02 o 
  -2   6  14       10.20       -8.40      6.91 o 
  -1   6  14       29.95       29.87      9.40 o 
   0   6  14      152.25      134.58     14.19 o 
  -5   7  14       28.12       28.43     10.08 o 
  -4   7  14        0.77        1.12      7.09 o 
  -3   7  14       72.73       48.53     10.76 o 
  -2   7  14      303.92      283.91     19.29 o 
  -1   7  14      101.18      113.49     13.19 o 
  -4  -7  15        2.07        5.54      9.27 o 
  -3  -7  15       23.08       25.63     10.02 o 
  -2  -7  15       86.50       74.98     12.20 o 
  -1  -7  15       66.81       61.47     11.88 o 
   0  -7  15      125.07      107.08     13.94 o 
   1  -7  15        4.79       -2.61      6.97 o 
  -5  -6  15       32.66       47.60     12.20 o 
  -4  -6  15       42.78       34.28     10.83 o 
  -3  -6  15       25.74       24.61      6.62 o 
  -2  -6  15        7.93       11.32      8.09 o 
  -1  -6  15       71.10       95.38     12.69 o 
   0  -6  15      440.46      448.98     24.64 o 
   1  -6  15       34.72       22.59      9.21 o 
   2  -6  15       88.41      100.30     14.12 o 
  -6  -5  15        8.87       10.33      9.33 o 
  -5  -5  15       79.02       72.67     12.38 o 
  -4  -5  15      208.86      241.38     13.00 o 
  -3  -5  15       15.21       21.00      6.69 o 
  -2  -5  15       28.41       40.51     10.58 o 
  -1  -5  15       17.66       34.72     10.20 o 
   0  -5  15      141.71      152.81     15.24 o 
   1  -5  15       51.85       44.86     11.14 o 
   2  -5  15       48.41       61.47     11.57 o 
  -6  -4  15       52.45       34.22     11.45 o 
  -5  -4  15       38.07       24.63      6.60 o 
  -4  -4  15        5.51        3.38      4.91 o 
  -3  -4  15       37.58       31.94      6.73 o 
  -2  -4  15      326.74      338.56     14.08 o 
  -1  -4  15       79.14       78.83     12.63 o 
   0  -4  15       11.25       17.42      8.65 o 
   1  -4  15      115.51      152.38     15.43 o 
   2  -4  15       95.07       82.81     12.63 o 
   3  -4  15       31.46       36.77     10.39 o 
  -7  -3  15        9.91       15.56      8.90 o 
  -6  -3  15      253.10      239.59     13.14 o 
  -5  -3  15      171.53      149.80     10.24 o 
  -4  -3  15        0.43       -3.78      4.52 o 
  -3  -3  15       59.70       61.33      7.69 o 
  -2  -3  15       65.05       80.05      7.90 o 
  -1  -3  15      103.21      121.27     14.00 o 
   0  -3  15        0.60        4.17      7.09 o 
   1  -3  15        1.73       -5.85      7.28 o 
   2  -3  15        5.19       -0.31      6.72 o 
   3  -3  15       30.72       49.28     11.26 o 
  -7  -2  15       25.57       20.36      6.66 o 
  -6  -2  15       26.60       20.96     12.44 o 
  -5  -2  15       61.49       69.83      8.03 o 
  -4  -2  15       30.46       41.56      9.21 o 
  -3  -2  15       70.15       67.26     11.26 o 
  -2  -2  15       19.76       24.08      8.59 o 
  -1  -2  15      335.79      312.22     20.35 o 
   0  -2  15       80.28       69.19     11.82 o 
   1  -2  15        2.04        5.29      6.66 o 
   2  -2  15       21.70       21.15      8.77 o 
   3  -2  15       67.20       72.36     12.20 o 
  -7  -1  15      236.70      261.39     19.47 o 
  -6  -1  15       70.09       83.06     12.26 o 
  -5  -1  15      250.32      280.24     18.79 o 
  -4  -1  15      133.46      135.39     13.38 o 
  -3  -1  15       55.44       59.30     10.70 o 
  -2  -1  15        4.10       -2.92      5.91 o 
  -1  -1  15      124.85      135.70     13.81 o 
   0  -1  15      199.47      186.72     16.30 o 
   1  -1  15        2.82        4.67      7.59 o 
   2  -1  15       58.28       54.63     11.64 o 
   3  -1  15       52.59       54.07     11.51 o 
  -7   0  15       85.16       92.96     12.94 o 
  -6   0  15       99.07      107.08     13.07 o 
  -5   0  15        0.08        2.30      7.16 o 
  -4   0  15       62.68       54.19     10.52 o 
  -3   0  15        1.44        6.28      7.34 o 
  -2   0  15       59.89       47.23      9.96 o 
  -1   0  15       33.23       48.16     10.20 o 
   0   0  15      124.48      147.52     14.87 o 
   1   0  15      144.94      158.47     15.87 o 
   2   0  15       43.80       30.86      9.46 o 
   3   0  15        0.96       -2.18      7.34 o 
  -7   1  15       23.23       36.03      9.83 o 
  -6   1  15      157.96      167.00     15.74 o 
  -5   1  15      166.96      169.24     15.31 o 
  -4   1  15        2.19        0.50      6.78 o 
  -3   1  15       20.28       13.25      7.65 o 
  -2   1  15      213.17      191.76     15.68 o 
  -1   1  15      574.86      551.39     25.63 o 
   0   1  15       48.17       60.10     11.32 o 
   1   1  15      111.79      140.80     14.62 o 
   2   1  15      178.07      208.56     17.11 o 
   3   1  15        5.12        7.65      8.34 o 
  -7   2  15        0.05       -8.46      6.22 o 
  -6   2  15       53.81       43.24     10.89 o 
  -5   2  15      326.20      301.77     19.72 o 
  -4   2  15      282.92      275.20     18.73 o 
  -3   2  15        1.60        6.41      6.91 o 
  -2   2  15      139.67      128.73     13.56 o 
  -1   2  15      530.02      489.55     24.27 o 
   0   2  15      123.02      119.59     14.06 o 
   1   2  15        0.17       -1.43      7.09 o 
   2   2  15       28.06       30.05      9.96 o 
  -7   3  15       13.24       -6.66      7.03 o 
  -6   3  15       14.59       14.37      8.84 o 
  -5   3  15       38.11       34.03      9.71 o 
  -4   3  15      161.67      155.80     15.06 o 
  -3   3  15      357.95      309.05     19.54 o 
  -2   3  15       31.97       30.74      9.21 o 
  -1   3  15      168.72      118.16     13.19 o 
   0   3  15      394.64      361.00     21.22 o 
   1   3  15       84.91      102.54     13.07 o 
   2   3  15        1.40        4.48      7.28 o 
  -6   4  15      293.79      278.87     19.91 o 
  -5   4  15       34.28       43.12     10.70 o 
  -4   4  15      183.47      159.72     16.11 o 
  -3   4  15      602.57      600.73     27.63 o 
  -2   4  15       43.43       50.40     10.33 o 
  -1   4  15      112.14      118.53     13.50 o 
   0   4  15      262.44      237.74     17.55 o 
   1   4  15      246.78      292.31     20.41 o 
  -6   5  15      126.21      135.95     15.74 o 
  -5   5  15       27.33       25.57      9.27 o 
  -4   5  15        0.64        2.80      7.40 o 
  -3   5  15       47.19       42.25     10.33 o 
  -2   5  15      124.66      108.33     13.32 o 
  -1   5  15        6.29        4.67      7.78 o 
   0   5  15       30.56       20.59      9.40 o 
   1   5  15      173.57      191.45     17.42 o 
  -5   6  15      153.87      135.08     15.56 o 
  -4   6  15      109.16      108.51     13.81 o 
  -3   6  15        2.75       -3.17      6.66 o 
  -2   6  15       58.61       46.91     11.08 o 
  -1   6  15       89.22      115.17     14.00 o 
  -3  -6  16        1.09        4.55      5.51 o 
  -2  -6  16       21.68       21.96      9.77 o 
  -1  -6  16       24.82       42.93     11.14 o 
   0  -6  16        6.94       21.71     10.27 o 
  -5  -5  16       11.85        0.25      8.28 o 
  -4  -5  16       34.67       40.89      7.47 o 
  -3  -5  16        1.32        4.68      6.53 o 
  -2  -5  16       48.26       56.37     11.70 o 
  -1  -5  16        7.70       23.58      9.33 o 
   0  -5  16        9.76       16.55      9.02 o 
   1  -5  16        3.80        1.99      7.72 o 
  -5  -4  16       48.77       34.65      7.54 o 
  -4  -4  16       13.81        3.08      5.48 o 
  -3  -4  16       11.98        6.89      8.28 o 
  -2  -4  16       66.44       80.02     12.69 o 
  -1  -4  16      303.13      300.90     21.09 o 
   0  -4  16       77.93       99.37     13.81 o 
   1  -4  16        0.18       -4.98      6.97 o 
  -6  -3  16       52.04       50.28     11.48 o 
  -5  -3  16       57.85       69.86      8.48 o 
  -4  -3  16       31.72       41.70      7.10 o 
  -3  -3  16      144.62      166.03     11.04 o 
  -2  -3  16       65.21       65.89     11.57 o 
  -1  -3  16        0.45       12.01      8.96 o 
   0  -3  16       38.68       84.43     12.76 o 
   1  -3  16       59.59       36.27     10.95 o 
   2  -3  16        3.99        9.64      8.09 o 
  -6  -2  16      225.56      233.44     13.15 o 
  -5  -2  16      163.28      160.17     11.70 o 
  -4  -2  16      140.87      120.22     16.18 o 
  -3  -2  16      136.42      126.66      9.79 o 
  -2  -2  16      883.29      896.96     33.97 o 
  -1  -2  16      160.96      165.38     15.99 o 
   0  -2  16       97.93       82.94     13.07 o 
   1  -2  16      191.21      217.46     18.67 o 
   2  -2  16        9.90       23.89     10.08 o 
  -6  -1  16      337.17      349.43     21.15 o 
  -5  -1  16      493.27      533.97     26.13 o 
  -4  -1  16        2.88        4.17      7.59 o 
  -3  -1  16       90.80       76.34     12.26 o 
  -2  -1  16      322.02      332.57     20.66 o 
  -1  -1  16       42.85       54.94     11.51 o 
   0  -1  16        1.85        3.67      7.96 o 
   1  -1  16        1.48       -2.36      7.53 o 
   2  -1  16        4.28       18.67      8.84 o 
  -6   0  16       15.70       19.35      9.52 o 
  -5   0  16       65.44       89.35     12.63 o 
  -4   0  16       75.94       88.17     12.69 o 
  -3   0  16       24.32       28.43      9.02 o 
  -2   0  16       32.13       18.67      8.71 o 
  -1   0  16      211.01      197.98     16.86 o 
   0   0  16      122.63      126.24     15.00 o 
   1   0  16       27.14       38.58     10.64 o 
   2   0  16       17.73       15.37      8.71 o 
  -6   1  16       36.12       32.67     10.58 o 
  -5   1  16       53.65       49.46     10.95 o 
  -4   1  16      303.92      285.28     20.10 o 
  -3   1  16       20.13       21.90      9.02 o 
  -2   1  16       57.15       44.18     10.45 o 
  -1   1  16      334.87      327.03     21.34 o 
   0   1  16      540.27      506.78     25.95 o 
   1   1  16      207.71      187.10     17.11 o 
   2   1  16        5.34        8.96      8.65 o 
  -6   2  16       77.59       53.88     11.64 o 
  -5   2  16       14.47        2.05      7.22 o 
  -4   2  16       63.04       59.92     11.57 o 
  -3   2  16      334.33      302.70     20.72 o 
  -2   2  16      178.56      158.85     15.37 o 
  -1   2  16       34.97       11.20      7.84 o 
   0   2  16       94.27      116.04     14.12 o 
   1   2  16      295.28      325.29     22.15 o 
  -6   3  16      207.52      226.67     18.60 o 
  -5   3  16      301.58      344.89     22.71 o 
  -4   3  16      134.09      137.44     15.31 o 
  -3   3  16        0.94        6.41      8.46 o 
  -2   3  16      144.49      154.80     15.06 o 
  -1   3  16      191.93      214.72     18.17 o 
   0   3  16       21.57       26.32      9.71 o 
   1   3  16      172.06      177.70     17.55 o 
  -5   4  16      385.18      335.30     21.84 o 
  -4   4  16      154.72      158.85     16.18 o 
  -3   4  16        0.01       -0.12      7.59 o 
  -2   4  16      101.06      112.37     13.63 o 
  -1   4  16      115.06      109.38     14.06 o 
   0   4  16       35.69       50.90     11.08 o 
  -4   5  16       58.49       38.70     11.76 o 
  -3   5  16       10.29        2.80      7.84 o 
  -2   5  16        4.17       -6.22      7.53 o 
  -4  -4  17       18.84        4.53      6.11 o 
  -3  -4  17      107.82      120.96     15.31 o 
  -2  -4  17      156.35      162.08     16.80 o 
  -1  -4  17       74.16       88.54     13.94 o 
  -4  -3  17       33.70       41.93      7.80 o 
  -3  -3  17        0.26        1.49      7.96 o 
  -2  -3  17      185.59      214.10     18.29 o 
  -1  -3  17      289.85      275.07     20.41 o 
   0  -3  17      150.22      151.13     16.36 o 
  -5  -2  17      143.56      136.43     11.00 o 
  -4  -2  17       41.43       50.25      8.05 o 
  -3  -2  17       71.01       79.08      8.67 o 
  -2  -2  17       24.24       -9.96      7.72 o 
  -1  -2  17      312.68      295.73     20.78 o 
   0  -2  17      176.94      169.99     17.36 o 
  -5  -1  17        0.95        3.86      8.09 o 
  -4  -1  17      115.26      104.59     14.06 o 
  -3  -1  17       80.13       80.20     12.38 o 
  -2  -1  17       22.81       15.18      9.21 o 
  -1  -1  17       68.78       86.80     13.81 o 
   0  -1  17      192.25      200.66     18.11 o 
  -5   0  17       72.27       46.60     11.39 o 
  -4   0  17        1.98        4.48      7.84 o 
  -3   0  17       74.55       92.65     13.63 o 
  -2   0  17      175.31      172.54     17.05 o 
  -1   0  17       11.49       11.14      8.52 o 
   0   0  17      162.27      164.45     16.99 o 
  -5   1  17       86.15       97.31     14.12 o 
  -4   1  17       11.57        1.56      8.09 o 
  -3   1  17       50.70       38.20     10.52 o 
  -2   1  17      122.38      144.10     15.80 o 
  -1   1  17      123.36      136.32     15.31 o 
   0   1  17       32.61       32.85     11.14 o 
  -5   2  17       27.28       43.18     11.39 o 
  -4   2  17      126.17      125.62     15.31 o 
  -3   2  17      105.18      112.12     14.56 o 
  -2   2  17       37.27       16.30      9.77 o 
  -1   2  17      251.73      242.04     19.54 o 
  -4   3  17      241.03      236.56     19.72 o 
  -3   3  17      109.47       77.71     12.94 o 
  -2   3  17        1.53       -5.04      6.91 o 
                                                 
